# Supplementary material for: Discussion of the classification of pediatric drug clinical trials in children's hospitals in China
Source: Front Med (Lausanne). 2024 Jul 1;11:1409270. doi: 10.3389/fmed.2024.1409270 (PMC11246851; doi:10.3389/fmed.2024.1409270)
Supplement: Supplementary file 1 [file Data_Sheet_1.xlsx]

## Sheet: ChiCTR
纳入排除标准：以“干预性研究”、“儿童医院”为检索词，研究对象<18岁，研究内容与儿科人群及药物相关的项目。截止2022-12-31，平台结果808+29
注册号	注册题目	注册时间	注册状态	伦理委员会批准情况	研究实施负责单位	经费来源		药物类型	研究疾病名称	疾病/系统	研究阶段	研究设计	中心类型	中心数量	中心名称	人体标本类别	人体标本去向	征募研究对象情况	性别	年龄		设盲情况	DMC设置情况	数据采集管理
ChiCTR2200067226	熊去氧胆酸（UDCA）治疗儿童新型冠状病毒感染有效性与安全性的随机、开放标签、对照临床研究	2022-12-30	预注册	是	厦门市儿童医院	自筹	自筹	化学药物	新型冠状病毒感染	呼吸系统	IV期临床试验4	随机平行对照	单中心			血液、鼻咽分泌物、呼吸道分泌物	全部销毁	正在进行	不限	0-18	新生儿、婴幼儿、儿童、青少年	开放	有	EDC
ChiCTR2200067195	超早产儿及超低出生体重儿PDA的早期药物靶向治疗	2022-12-29	预注册	是	成都市妇女儿童中心医院	科研经费	医院	化学药物	先天性心脏病	循环系统	I期临床试验1	随机平行对照	境内多中心	6	厦门市妇幼保健院、浙江大学医学院附属妇产科医院、深圳市妇幼保健院、西北妇女儿童医院	无		尚未开始	不限	早产儿	早产儿	未说明	有	CRF+EDC
ChiCTR2200067112	瑞马唑仑与异丙酚在全麻患者意识丧失等效剂量的分析	2022-12-27	预注册	是	上海交通大学附属儿童医学中心	无	无	化学药物	麻醉镇静	麻醉镇静	上市后药物4	随机平行对照	单中心			无		尚未开始	不限	2-18	儿童、青少年	未说明	有	EDC
ChiCTR2200066967	艾司氯胺酮用于尿道下裂儿童术后镇痛的疗效和安全性:一项前瞻性、随机、对照和双盲临床实验	2022-12-22	补注册	是	广州市妇女儿童医疗中心	广东省医院协会精准及舒适化医疗临床科研基金重点项目	基金会/社会组织	化学药物	麻醉镇静	麻醉镇静	其他N/A	随机平行对照	单中心			尿液	销毁	结束	男	0.5-6	婴幼儿、儿童	双盲	有	CRF
ChiCTR2200066940	玻璃体腔注射康柏西普治疗早产儿视网膜病变的临床研究	2022-12-21	补注册	是	北京大学人民医院	北京白求恩公益基金会	基金会/社会组织	生物制品	视网膜病变	视觉系统	上市后药物4	随机平行对照	境内多中心	3	广州市妇女儿童医疗中心	血液	销毁	结束	不限	0-1	新生儿、婴幼儿	未说明	无	CRF+EDC
ChiCTR2200066793	肠菌移植治疗儿童注意缺陷多动障碍的前瞻性研究	2022-12-16	预注册	是	上海市儿童医院	医院	医院	生物制品	注意缺陷多动障碍	精神、行为或神经发育障碍	探索性研究/预实验0	非随机对照	单中心			粪便、尿液、血液、唾液	全部销毁	尚未开始	不限	6-17	儿童、青少年	未说明	无	EDC
ChiCTR2200066776	去甲基化药物在预防和治疗儿童高危急性髓系白血病移植后复发的研究—单臂、前瞻性、开放标签的研究	2022-12-16	预注册	是	苏州大学附属儿童医院	苏州市政府	地方财政	化学药物	急性髓系白血病	肿瘤	III期临床试验3	单臂	单中心			骨髓、血液	保存、销毁	尚未开始	不限	0-18	新生儿、婴幼儿、儿童、青少年	开放	暂未确定	CRF+EDC
ChiCTR2200066620	艾司氯胺酮复合咪达唑仑对学龄前儿童术前镇静的影响：一项随机、双盲、对照试验	2022-12-12	预注册	是	温州医科大学附属育英儿童医院	医院	医院	化学药物	麻醉镇静	麻醉镇静	探索性研究/预实验0	随机平行对照	单中心			无		尚未开始	不限	2-5	儿童	双盲	无	CRF
ChiCTR2200066584	不同剂量阿芬太尼复合丙泊酚用于儿童无痛胃镜检查的麻醉效果、安全性及术后恢复质量的评价：一项随机双盲对照临床试验	2022-12-09	补注册	是	广州市妇女儿童医疗中心	无	无	化学药物	麻醉镇静	麻醉镇静	治疗新技术临床试验	随机平行对照	单中心			无		正在进行	不限	8-12	儿童、青少年	双盲	暂未确定	CRF
ChiCTR2200066545	植物乳杆菌PS128对学龄前孤独症谱系障碍儿童行为影响效果研究	2022-12-08	预注册	是	大连市妇女儿童医疗中心	大连市财政资金经费	地方财政	生物制品	孤独症谱系障碍	精神、行为或神经发育障碍	探索性研究/预实验0	随机平行对照	单中心			粪便、血液	全部保存	正在进行	不限	2-7	儿童	双盲	有	EDC
ChiCTR220006623	沙利度胺治疗输血依赖型β地中海贫血多中心、随机、双盲、平行、安慰剂对照临床试验	2022-11-29	预注册	是	梧州市工人医院	专项经费	医院	化学药物	地中海贫血	血液系统	II期临床试验2	随机平行对照	境内多中心	12	广西壮族自治区妇幼保健院、岑溪市妇幼保健院	血液、呼出气体、骨髓	保存、销毁、保存	尚未开始	不限	10-18	青少年	双盲	暂未确定	CRF+EDC
ChiCTR2200066145	艾司氯胺酮联合丙泊酚基础麻醉在小儿臂丛神经阻滞中的前瞻性研究	2022-11-25	预注册	是	深圳市儿童医院	自筹	自筹	化学药物	麻醉镇静	麻醉镇静	探索性研究/预实验0	随机平行对照	单中心			无		尚未开始	不限	3-6	儿童	双盲	有	CRF
ChiCTR2200066130	阿芬太尼在小儿支气管镜诊疗中的应用	2022-11-25	预注册	是	深圳市儿童医院	自筹	自筹	化学药物	麻醉镇静	麻醉镇静	上市后药物4	随机平行对照	单中心			无		正在进行	不限	3-6	儿童	未说明	有	CRF
ChiCTR2200065829	评价CLAG方案不同给药时长对allo-HSCT后难治复发高危急性白血病患儿复发的影响--开放、多中心、随机对照 Ⅲ期临床研究	2022-11-16	预注册	是	苏州大学附属儿童医院	苏州市政府	地方财政	化学药物	急性白血病	肿瘤	III期临床试验3	随机抽样	境内多中心	10	首都医科大学附属北京儿童医院、华西妇产儿童医院、西北妇女儿童医院	骨髓、血液	保存、销毁	尚未开始	不限	0-16	新生儿、婴幼儿、儿童、青少年	开放	暂未确定	CRF+EDC
ChiCTR2200065823	聚乙二醇重组人生长激素（金赛增）对Noonan综合征患儿身高和关键指标影响的临床研究	2022-11-16	预注册	是	上海交通大学医学院附属上海儿童医学中心	项目资助	医院	生物制品	Noonan综合征	发育异常	上市后药物4	随机平行对照	单中心			血液、尿液	全部销毁	尚未开始	不限	1-9	婴幼儿、儿童	未说明	有	CRF
ChiCTR2200065451	不同剂量维生素D对早产儿支气管肺发育不良发生率及预后影响的多中心研究	2022-11-04	预注册	是	金华市妇幼保健院	浙江省金华市科技局	地方财政	化学药物	支气管肺发育不良	呼吸系统	探索性研究/预实验0	随机平行对照	境内多中心	3	温州医科大学附属育英儿童医院、义乌市妇幼保健院	血液、尿液、粪便	保存、全部销毁	尚未开始	不限	0-1	新生儿、婴幼儿	未说明	无	EDC
ChiCTR2200065232	甲苯磺酸瑞马唑仑用于儿童支气管镜检查的临床研究	2022-11-01	预注册	是	济南市儿童医院	中关村精准医学基金会	基金会/社会组织	化学药物	呼吸系统疾病	呼吸系统	上市后药物4	随机平行对照	单中心			无		尚未开始	不限	1-6	婴幼儿、儿童	未说明	有	CRF
ChiCTR2200064906	中国儿童肿瘤协作组婴儿急性淋巴细胞白血病/混合表型白血病-2022协作组方案 (CCCG-iALL/MPAL-2022)	2022-10-21	预注册	是	苏州大学附属儿童医院	苏州市政府	地方财政	生物制品	婴儿急性淋巴细胞白血病/混合表型急性白血病	肿瘤	III期临床试验3	非随机对照	境外多中心	21	上海儿童医学中心、香港儿童医院、南京医科大学附属南京儿童医院、广州市妇女儿童医疗中心、华西妇产儿童医院、复旦大学附属儿科医院、上海市儿童医院、江西省儿童医院、西北妇女儿童医院、重庆医科大学附属儿童医院	血液、骨髓	销毁、保存	尚未开始	不限	0-1	新生儿、婴幼儿	未说明	有	CRF+EDC
ChiCTR2200064677	泊沙康唑预防急性白血病儿童侵袭性真菌病的疗效和安全性	2022-10-14	预注册	是	首都医科大学附属北京儿童医院	自筹	自筹	化学药物	侵袭性真菌病	感染性	上市后药物4	单臂	境内多中心	2	河南省儿童医院	血液	销毁	尚未开始	不限	0-18	新生儿、婴幼儿、儿童、青少年	开放	有	未说明
ChiCTR2200064601	耳穴刺激联合0.01%阿托品滴眼液控制儿童近视进展的随机对照临床研究	2022-10-12	预注册	是	南京医科大学附属儿童医院	自筹	自筹	化学药物	近视	视觉系统	治疗新技术临床试验	随机平行对照	单中心			无		尚未开始	不限	未说明	未说明	未说明	有	CRF
ChiCTR2200064571	病理性近视相关的基因遗传变异-环境相互作用及左旋多巴敏感性研究--左旋多巴用于低龄儿近视合并弱视的前后对照研究	2022-10-12	预注册	是	湖南省儿童医院	湖南省科药联合基金	地方财政	化学药物	低龄儿近视合并弱视	视觉系统	上市后药物4	单臂	单中心			血液、尿液	全部销毁	尚未开始	不限	3-8	儿童	开放	有	CRF
ChiCTR2200064370	口服、鼻喷与肌注咪达唑仑在口腔急诊清创缝合中的镇静效果对比研究	2022-10-05	预注册	是	深圳市儿童医院	科研经费	医院	化学药物	麻醉镇静	麻醉镇静	探索性研究/预实验0	随机平行对照	单中心			无		尚未开始	不限	3-9	儿童	未说明	暂未确定	CRF
ChiCTR2200064358	维生素D在儿童膀胱过度活动症中的病因及治疗作用研究	2022-10-04	预注册	是	重庆医科大学附属儿童医院	重庆医科大学未来医学青年创新团队支持计划	高校	化学药物	膀胱过度活动症	泌尿生殖系统	探索性研究/预实验0	非随机对照	单中心			血液	销毁	尚未开始	不限	4-18	儿童、青少年	未说明	有	CRF
ChiCTR2200064154	基于芦可替尼（Ruxolitinib）一线早期治疗反应的儿童HLH分层治疗多中心临床研究	2022-09-28	预注册	是	首都医科大学附属北京儿童医院	自筹	自筹	化学药物	噬血细胞综合征	免疫系统	I期临床试验1	单臂	境内多中心	16	首都儿科研究所附属儿童医院、南京医科大学附属南京儿童医院、重庆医科大学附属儿童医院、安徽省儿童医院、苏州大学附属儿童医院、河南省儿童医院、深圳市儿童医院、湖南省儿童医院、广州市妇女儿童医疗中心	血液	销毁	尚未开始	不限	0.3-18	婴幼儿、儿童、青少年	开放	暂未确定	CRF+EDC
ChiCTR2200063967	头孢他啶治疗足月儿晚发型新生儿败血症的随机对照研究	2022-09-22	预注册	是	首都医科大学附属北京儿童医院	北京市儿科研究所改革与发展项目经费	地方财政	化学药物	晚发型新生儿败血症	血液系统	探索性研究/预实验0	随机平行对照	境内多中心	3	北京市顺义区妇幼保健院	血液	销毁	尚未开始	不限	未说明	未说明	未说明	有	CRF
ChiCTR2200063668	哌甲酯治疗儿童注意缺陷多动障碍的疗效预测研究	2022-09-14	预注册	是	深圳市儿童医院	国家自然科学基金青年项目	国家财政	化学药物	注意缺陷多动障碍	精神、行为或神经发育障碍	上市后药物4	随机交叉对照	单中心			无		尚未开始	不限	6-15	儿童、青少年	未说明	有	CRF+EDC
ChiCTR2200063352	多种微量元素注射液（I）对外科患者术后炎症指标影响的随机对照研究	2022-09-05	预注册	是	复旦大学附属儿科医院	西藏未来生物医药有限公司	企业	化学药物	穿孔性阑尾炎	消化系统	上市后药物4	随机平行对照	单中心			血液	销毁	尚未开始	不限	0-18	新生儿、婴幼儿、儿童、青少年	未说明	暂未确定	EDC
ChiCTR2200063144	不同剂量环泊酚联合小剂量罗库溴铵对小儿日间手术插管条件的影响	2022-08-31	预注册	是	湖南省儿童医院	自筹	自筹	化学药物	麻醉镇静	麻醉镇静	上市后药物4	随机交叉对照	单中心			无		尚未开始	男	3-12	儿童、青少年	未说明	有	CRF
ChiCTR2200063098	基于细胞因子的儿童噬血细胞综合征分层治疗研究	2022-08-30	预注册	是	浙江大学附属儿童医院	浙江省小儿白血病诊治技术研究中心	医院	化学药物	儿童噬血细胞综合征	免疫系统	I期临床试验1	病例对照研究（错误。随机平行对照）	单中心			血液	销毁	正在进行	不限	0-18	新生儿、婴幼儿、儿童、青少年	未说明	有	CRF+EDC
ChiCTR2200062905	托莫西汀与哌甲酯控释片改善儿童ADHD情绪失调的多中心随机对照研究	2022-08-23	预注册	是	北京大学第六医院	首都卫生发展科研专项	地方财政	化学药物	注意缺陷多动障碍	精神、行为或神经发育障碍	上市后药物4	随机平行对照	境内多中心	2	深圳市儿童医院	无		尚未开始	不限	10-16	儿童、青少年	未说明	暂未确定	CRF+EDC
ChiCTR2200062867	CCLG-AML 2019方案多中心临床研究补充方案-吉瑞替尼（Gilteritinib）靶向治疗	2022-08-22	预注册	是	首都医科大学附属北京儿童医院	首都卫生发展科研专项	地方财政	化学药物	儿童急性髓细胞白血病	肿瘤	探索性研究/预实验0	队列研究（错误。非随机对照）	单中心			骨髓	保存	尚未开始	不限	0-18	新生儿、婴幼儿、儿童、青少年	未说明	暂未确定	未说明
ChiCTR2200062866	CCLG-2018 B前体-ALL多中心临床研究补充方案-贝林妥欧单抗（Blinatumomab）靶向治疗	2022-08-22	预注册	是	首都医科大学附属北京儿童医院	自筹	自筹	生物制品	儿童急性淋巴细胞白血病	肿瘤	上市后药物4	横断面（错误。非随机对照）	单中心			骨髓	销毁	尚未开始	不限	0-18	新生儿、婴幼儿、儿童、青少年	未说明	无	未说明
ChiCTR2200062290	小儿咳喘灵口服液（浓缩型）干预儿童呼吸道合胞病毒肺炎（热邪闭肺证）随机多中心临床疗效评价研究	2022-07-31	预注册	是	辽宁中医药大学附属医院	小儿肺炎传承创新平台建设项目	国家财政	中药/天然药物	呼吸道合胞病毒肺炎	呼吸系统	探索性研究/预实验0	随机平行对照	境内多中心	10	三亚市妇幼保健院	血液、鼻咽分泌物	全部销毁	尚未开始	不限	1-5	婴幼儿、儿童	单盲	有	CRF+EDC
ChiCTR2200062141	罗哌卡因用于超声引导下正中神经阻滞的最低有效剂量研究	2022-07-25	预注册	是	重庆医科大学附属儿童医院	自筹	自筹	化学药物	麻醉镇静	麻醉镇静	上市后药物4	偏倚化抛硬币设计（序贯法）	单中心			无		正在进行	不限	1-12	婴幼儿、儿童、青少年	未说明	暂未确定	CRF+EDC
ChiCTR2200061920	阿芬太尼联合丙泊酚在婴幼儿烧伤换药镇静镇痛中的应用	2022-07-11	预注册	是	深圳市儿童医院	自筹	自筹	化学药物	麻醉镇静	麻醉镇静	I期临床试验1	随机平行对照	单中心			无		正在进行	不限	0.5-3	婴幼儿、儿童	双盲	有	CRF
ChiCTR2200061828	硼替佐米联合利妥昔单抗作为儿童免疫性血小板减少症二线治疗的多中心研究	2022-07-03	预注册	是	福建省儿童医院	自筹	自筹	生物制品	免疫性血小板减少症	血液系统	探索性研究/预实验0	单臂	单中心			血液、骨髓	全部销毁	尚未开始	不限	1-18	婴幼儿、儿童、青少年	开放	有	CRF
ChiCTR2200061471	小儿定喘颗粒干预儿童呼吸道合胞病毒肺炎（痰热闭肺证）随机多中心临床疗效评价研究	2022-06-25	预注册	是	辽宁中医药大学附属医院	小儿肺炎传承创新平台建设项目	国家财政	中药/天然药物	呼吸道合胞病毒肺炎	呼吸系统	探索性研究/预实验0	随机平行对照	境内多中心	10	三亚市妇幼保健院	血液、鼻咽分泌物	全部销毁	尚未开始	不限	1-5	婴幼儿、儿童	单盲	有	CRF+EDC
ChiCTR2200061207	美罗培南治疗儿童重症肺炎的药效学研究	2022-06-15	预注册	批件过期	首都医科大学附属北京儿童医院	首都卫生发展科研专项	地方财政	化学药物	儿童重症肺炎	呼吸系统	探索性研究/预实验0	随机平行对照	境内多中心	3	河北省儿童医院、保定儿童医院	血液	销毁	尚未开始	不限	0.2-15	婴幼儿、儿童、青少年	未说明	有	CRF
ChiCTR2200060976	艾司氯胺酮在在小儿门诊镇静中的临床应用研究	2022-06-14	预注册	是	湖南省儿童医院	湖南省医学会	地方财政	化学药物	麻醉镇静	麻醉镇静	上市后药物4	病例对照研究（错误。随机平行对照）	单中心			无		尚未开始	不限	0-8	新生儿、婴幼儿、儿童	双盲	有	未说明
ChiCTR2200060734	植物乳杆菌PS128对孤独症谱系障碍儿童干预的效果和作用机制研究	2022-06-09	预注册	是	北京大学医学部	自筹	自筹	生物制品	孤独症谱系障碍	精神、行为或神经发育障碍	探索性研究/预实验0	非随机对照	单中心			血液、尿液、粪便	全部销毁	尚未开始	不限	3-8	儿童	未说明	无	CRF
ChiCTR2200060584	一项对比2%克立硼罗软膏与1%吡美莫司乳膏治疗2岁及以上儿童轻中度特应性皮炎患者疗效和安全性的随机对照研究	2022-06-05	补注册	是	深圳市儿童医院	中国民族卫生协会	国家财政	化学药物	特应性皮炎	皮肤系统	上市后药物4	随机平行对照	境内多中心	13	首都医科大学附属北京儿童医院、重庆医科大学附属儿童医院、昆明市儿童医院、哈尔滨市儿童医院、天津市儿童医院、广州市妇女儿童医疗中心、成都市妇女儿童中心医院、湖南省儿童医院、上海市儿童医院、苏州大学附属儿童医院、河南省儿童医院	无		正在进行	不限	未说明	未说明	未说明	有	CRF
ChiCTR2200060345	小剂量艾司氯胺酮复合丙泊酚用于小儿无痛胃肠镜检查的临床研究	2022-05-29	预注册	是	首都医科大学附属北京儿童医院	无	无	化学药物	麻醉镇静	麻醉镇静	上市后药物4	随机平行对照	单中心			无		正在进行	不限	8-18	儿童、青少年	未说明	有	CRF
ChiCTR2200060118	不同时点静注纳布啡对小儿扁桃体腺样体切除术患者全麻苏醒期应激反应及炎症因子水平的影响	2022-05-19	预注册	是	浙江大学附属儿童医院	自筹	自筹	化学药物	麻醉镇静	麻醉镇静	IV期临床试验4	随机平行对照	单中心			血液	销毁	正在进行	不限	4-12	儿童、青少年	未说明	有	CRF
ChiCTR2200060099	慢性腹泻婴幼儿益生菌干预实验	2022-05-18	预注册	是	广东医科大学顺德妇女儿童医院	自筹	自筹	生物制品	慢性腹泻	消化系统	探索性研究/预实验0	随机平行对照	单中心		广东医科大学顺德妇女儿童医院	粪便、血清	全部保存	正在进行	不限	2-6	儿童	未说明	有	CRF
ChiCTR2200059581	艾司氯胺酮对 ERAS 模式下小儿腹腔镜手术全麻苏醒期躁动的抑制作用	2022-05-04	预注册	是	浙江大学附属儿童医院	自筹	自筹	化学药物	麻醉镇静	麻醉镇静	上市后药物4	随机平行对照	单中心			无		正在进行	不限	1-7	婴幼儿、儿童	未说明	有	EDC
ChiCTR2200058925	CCLG-AML 2019 方案多中心临床研究补充方案-维奈克拉（Venetoclax）靶向治疗	2022-04-20	预注册	是	首都医科大学附属北京儿童医院	首都卫生发展科研专项	地方财政	化学药物	儿童急性髓细胞白血病	肿瘤	IV期临床试验4	队列研究（错误。非随机对照）	单中心			骨髓	保存	正在进行	不限	0-18	新生儿、婴幼儿、儿童、青少年	未说明	暂未确定	未说明
ChiCTR2200058597	还原型谷胱甘肽对儿童脓毒症相关性脑病的治疗作用及机制研究	2022-04-12	预注册	是	徐州医科大学附属徐州儿童医院	徐州市科技项目	地方财政	化学药物	脓毒症相关性脑病	感染性	治疗新技术临床试验	非随机对照	单中心			血液	销毁	正在进行	不限	0-16	新生儿、婴幼儿、儿童、青少年	未说明	有	EDC
ChiCTR2200058445	一项多中心、随机、对照试验评价博来霉素和丝裂霉结合食管扩张治疗食道闭锁术后难治性食道狭窄的有效性和安全性的临床研究	2022-04-09	预注册	是	首都医科大学附属北京儿童医院	北京市科学技术委员会	地方财政	生物制品	先天性食管闭锁术后难治性食道狭窄	发育异常	治疗新技术临床试验	随机平行对照	境内多中心	5	江西省儿童医院、广东省妇幼保健院、厦门市妇幼保健院、河南省儿童医院	无		正在进行	不限	0-18	新生儿、婴幼儿、儿童、青少年	双盲	有	未说明
ChiCTR2200058032	局部使用滴眼液控制儿童早发性近视的效果及副作用	2022-03-27	预注册	是	重庆医科大学附属儿童医院	自筹	自筹	化学药物	儿童早发性近视	视觉系统	治疗新技术临床试验	非随机对照	单中心			无		尚未开始	男	0-6	新生儿、婴幼儿、儿童	未说明	无	未说明
ChiCTR2200057938	芍麻止痉颗粒治疗儿童抽动障碍安全性和有效性的多中心Ⅳ期临床试验	2022-03-23	补注册	是	江苏省中医院, 首都医科大学附属北京安定医院	无	无	中药/天然药物	儿童抽动障碍	神经系统	IV期临床试验4	单臂	境内多中心	40	无锡市儿童医院、华西妇产儿童医院、昆明市儿童医院、苏州大学附属儿童医院、河南省儿童医院、柳州市妇幼保健院、青岛市妇女儿童医院、临沂市妇幼保健院、成都市妇女儿童中心医院、徐州市儿童医院、唐山市妇幼保健院	血液	销毁	正在进行	不限	5-18	儿童、青少年	开放	无	EDC
ChiCTR2200057902	罗哌卡因用于儿童骶管阻滞的半数有效剂量(ED50)和90%最低有效剂量(MED90)	2022-03-21	预注册	是	重庆医科大学附属儿童医院	自筹	自筹	化学药物	麻醉镇静	麻醉镇静	上市后药物4	连续入组（序贯法）	单中心			无		正在进行	不限	1-6	婴幼儿、儿童	未说明	有	CRF+EDC
ChiCTR2200057870	利多卡因用于新生儿骶管阻滞的有效浓度研究	2022-03-20	预注册	批件过期	重庆医科大学附属儿童医院	自筹	自筹	化学药物	麻醉镇静	麻醉镇静	上市后药物4	偏倚化抛硬币设计（序贯法）	单中心			无		正在进行	不限	0-1月	新生儿	未说明	有	CRF+EDC
ChiCTR2200057774	艾司氯胺酮复合罗哌卡因臂丛神经阻滞对肱骨骨折切开复位患儿术后转归的影响	2022-03-17	预注册	是	安徽省儿童医院	自筹	自筹	化学药物	麻醉镇静	麻醉镇静	探索性研究/预实验0	随机平行对照	单中心			血液	销毁	尚未开始	不限	2-10	儿童	未说明	有	EDC
ChiCTR2200057675	TPO-RA联合免疫抑制疗法一线治疗儿童重型再生障碍性贫血的随机、开放标签的临床研究	2022-03-15	预注册	是	首都医科大学附属北京儿童医院	无	无	化学药物	儿童重型再生障碍性贫血	血液系统	上市后药物4	横断面（错误。随机平行对照）	单中心			血液	销毁	尚未开始	不限	2-18	儿童、青少年	未说明	有	CRF
ChiCTR2200057674	阿伐曲泊帕联合免疫抑制疗法治疗儿童重型肝炎相关再生障碍性贫血的前瞻性临床研究	2022-03-15	预注册	否	首都医科大学附属北京儿童医院	无	无	化学药物	儿童肝炎相关重型再生障碍性贫血	血液系统	上市后药物4	单臂	单中心			血液	销毁	尚未开始	不限	2-18	儿童、青少年	开放	有	CRF
ChiCTR2200057563	含克拉屈滨方案再诱导治疗初治儿童AML（非M3）患者疗效和安全性的多中心、前瞻性、随机对照研究	2022-03-15	预注册	是	中国医学科学院血液病医院（中国医学科学院血液学研究所）	无	无	化学药物	儿童急性髓系白血病	肿瘤	上市后药物4	随机平行对照	境内多中心	26	华西妇产儿童医院、西安市儿童医院、西北妇女儿童医院、浙江大学医学院附属儿童医院、江西省儿童医院、青岛市妇女儿童医院、河南省儿童医院、天津市儿童医院、河北省儿童医院、首都儿科研究所、哈尔滨市儿童医院、武汉市儿童医院、昆明市儿童医院、南京医科大学附属南京儿童医院	无		尚未开始	不限	0-18	新生儿、婴幼儿、儿童、青少年	未说明	有	CRF+EDC
ChiCTR2200057419	早期预防使用枸橼酸咖啡因对早产儿脑保护作用多中心随机对照研究	2022-03-11	预注册	是	复旦大学附属儿科医院	自筹	自筹	化学药物	早产儿呼吸暂停	呼吸系统	上市后药物4	随机平行对照	境内多中心	18	河北省儿童医院、江西省儿童医院、山西省儿童医院、华西妇产儿童医院、重庆医科大学附属儿童医院、安徽省儿童医院、深圳市儿童医院、潍坊市妇幼保健院、厦门市儿童医院	血液	销毁	尚未开始	不限	0-1	新生儿、婴幼儿	未说明	无	EDC
ChiCTR2200057418	清解退热颗粒治疗儿童流行性感冒的疗效观察	2022-03-11	预注册	是	复旦大学附属儿科医院	扬子江药业集团江苏制药股份有限公司	企业	中药/天然药物	流行性感冒	感染性	上市后药物4	随机平行对照	单中心			血液、尿液	全部销毁	尚未开始	不限	3-12	儿童、青少年	未说明	无	EDC
ChiCTR2200057174	谷氨酰胺联合酪酸梭菌对激素依赖性微小病变型肾病的治疗作用及其安全性研究	2022-03-02	预注册	是	上海市儿童医院	上海市市科委	地方财政	生物制品	原发性肾病综合征	泌尿生殖系统	探索性研究/预实验0	队列研究（错误。随机平行对照）	单中心			血液、尿液、粪便	全部销毁	尚未开始	不限	1-18	婴幼儿、儿童、青少年	未说明	有	CRF+EDC
ChiCTR2200057041	国产和进口左乙拉西坦片治疗儿童局灶性癫痫的成本效果分析	2022-02-26	预注册	是	首都医科大学附属北京儿童医院	无	无	化学药物	儿童局灶性癫痫	神经系统	上市后药物4	非随机对照	单中心			血液	销毁	尚未开始	不限	4-17	儿童、青少年	单盲	有	CRF+EDC
ChiCTR2200056763	脾氨肽口服溶液治疗儿童变应性鼻炎合并腺样体肥大的有效性与安全性评价研究	2022-02-15	预注册	是	复旦大学附属儿科医院	国家卫生健康委医药卫生科技发展研究中心	国家财政	生物制品	变应性鼻炎合并腺样体肥大	呼吸系统	上市后药物4	随机平行对照	单中心			血液、尿液	全部销毁	正在进行	不限	3-12	儿童、青少年	开放	有	CRF
ChiCTR2200056603	应用国产重组凝血因子VIII开展小剂量与国际中等剂量免疫耐受诱导治疗清除重型血友病A患儿高滴度抑制物的多中心非劣效性随机对照临床研究	2022-02-09	预注册	是	首都医科大学附属北京儿童医院	神州细胞工程有限公司	企业	生物制品	血友病A	血液系统	上市后药物4	随机平行对照	单中心			血液	销毁	尚未开始	男	0-12	新生儿、婴幼儿、儿童、青少年	未说明	有	CRF
ChiCTR2200056445	爱益森儿童益生菌辅助治疗婴幼儿腹泻及便秘的随机对照研究	2022-02-06	预注册	是	中南大学湘雅公共卫生学院	海普洛凯营养品有限公司	基金会/社会组织	生物制品	婴幼儿腹泻及便秘	消化系统	其他N/A	非随机对照	单中心		长沙市妇幼保健院	粪便	销毁	尚未开始	不限	0-3	新生儿、婴幼儿、儿童	双盲	有	EDC
ChiCTR2200056383	右美托咪定对严重脓毒症患儿预后的影响	2022-02-04	预注册	是	山东第一医科大学附属省立医院（山东省立医院）	山东省卫生厅面上基金，横向课题	地方财政	化学药物	儿童严重脓毒症	感染性	探索性研究/预实验0	随机平行对照	境内多中心	2	青岛市妇女儿童医院	血液	销毁	尚未开始	不限	0-18	新生儿、婴幼儿、儿童、青少年	未说明	有	EDC
ChiCTR2200056185	口服西罗莫司（雷帕霉素）治疗儿童PIK3CA相关过度生长综合征群的有效性及安全性探索	2022-02-01	预注册	是	首都医科大学附属北京儿童医院	北京市自然科学基金	地方财政	化学药物	PIK3CA相关过度生长综合征群	发育异常	治疗新技术临床试验	单臂	单中心			血液	销毁	尚未开始	不限	0-17	新生儿、婴幼儿、儿童、青少年	开放	有	CRF+EDC
ChiCTR2200056105	芩香清解口服液治疗小儿急性上呼吸道感染表里俱热证的多中心Ⅲ期临床研究	2022-02-01	补注册	是	天津中医药大学第一附属医院	太阳石（唐山）药业	企业	中药/天然药物	急性上呼吸道感染表里俱热证	呼吸系统	III期临床试验3	随机平行对照	境内多中心	5	天津市儿童医院	血液、尿液、粪便	全部销毁	结束	不限	0.5-14	婴幼儿、儿童、青少年	双盲	暂未确定	CRF
ChiCTR2200055633	纳布啡在小儿日间手术的临床应用研究	2022-01-15	补注册	是	重庆医科大学附属儿童医院	自筹	自筹	化学药物	麻醉镇静	麻醉镇静	探索性研究/预实验0	随机平行对照	单中心			无		结束	不限	1-7	婴幼儿、儿童	双盲	暂未确定	EDC
ChiCTR2200055485	膳食纤维联合罗伊氏乳杆菌治疗儿童功能性便秘的临床疗效评价	2022-01-10	预注册	是	南京医科大学附属儿童医院	自筹	自筹	生物制品	功能性便秘	消化系统	探索性研究/预实验0	半随机对照	单中心			粪便	销毁	尚未开始	不限	0-16	新生儿、婴幼儿、儿童、青少年	单盲	有	CRF+EDC
ChiCTR2200055217	罗润畅治疗急性呼吸道感染性疾病的有效性、安全性、依从性和经济性的前瞻性、多中心、开放性随机对照研究	2022-01-03	预注册	是	济南市儿童医院	山东罗欣药业集团股份有限公司	企业	化学药物	伴有痰液黏稠的急性呼吸道感染	呼吸系统	上市后药物4	随机平行对照	境内多中心	4	临沂市妇幼保健院	血液	销毁	尚未开始	不限	2-6	儿童	开放	无	EDC
ChiCTR2200055133	维生素D辅助治疗儿童注意缺陷多动障碍的疗效研究	2022-01-01	预注册	是	潍坊市妇幼保健院	山东省卫生健康委员会	地方财政	化学药物	注意缺陷多动障碍	精神、行为或神经发育障碍	上市后药物4	随机平行对照	单中心		潍坊市妇幼保健院	血液	保存	正在进行	不限	3-13	儿童、青少年	双盲	无	CRF
ChiCTR2100054613	早期应用PEG-rhGH对合并型神经发育及认知功能的影响	2021-12-21	预注册	是	郑州儿童医院	长春金赛药业有限责任公司	企业	生物制品	甲基丙二酸血症	内分泌、营养、代谢系统	上市后药物4	非随机对照	单中心			血液、尿液	全部销毁	尚未开始	不限	0-3	新生儿、婴幼儿、儿童	未说明	无	CRF
ChiCTR2100054534	雾化吸入干扰素α2b治疗儿童腺病毒肺炎有效性和安全性的多中心、随机、对照临床研究	2021-12-19	预注册	是	昆明市儿童医院	“春城计划”名医专项	地方财政	生物制品	腺病毒肺炎	呼吸系统	探索性研究/预实验0	随机平行对照	境内多中心	7	曲靖市妇幼保健院、玉溪市儿童医院	血液、痰液、支气管肺泡灌洗液	全部销毁	尚未开始	不限	0-4	新生儿、婴幼儿、儿童	开放	有	CRF+EDC
ChiCTR2100054514	左卡尼汀对川崎病患儿急性心肌损伤的保护作用	2021-12-19	补注册	是	青岛大学医学部	山东省医药卫生科技发展计划项目	地方财政	化学药物	川崎病	免疫系统	其他N/A	随机平行对照	单中心			血液	销毁	结束	不限	0-6	新生儿、婴幼儿、儿童	双盲	有	CRF
ChiCTR2100054340	序贯外用 0.1%糠酸莫米松乳膏与 2%克立硼罗软膏治疗2岁及以上儿童轻度至中度特应性皮炎的多中心临床疗效和安全性观察研究	2021-12-14	预注册	是	重庆医科大学附属儿童医院	中国民族卫生协会	国家财政	化学药物	特应性皮炎	皮肤系统	其他N/A	随机平行对照	境内多中心	7	首都医科大学附属北京儿童医院、深圳市儿童医院、湖南省儿童医院、苏州大学附属儿童医院、广州市妇女儿童医疗中心	无		尚未开始	不限	2-17	儿童、青少年	未说明	有	CRF+EDC
ChiCTR2100053569	伊伐布雷定治疗儿童慢性心力衰竭的多中心研究	2021-11-24	预注册	是	重庆医科大学附属儿童医院	中华国际医学交流基金会	基金会/社会组织	化学药物	儿童心力衰竭	循环系统	上市后药物4	随机平行对照	单中心			血液	销毁	正在进行	不限	0.5-17	婴幼儿、儿童、青少年	开放	有	CRF
ChiCTR2100053468	在儿童择期手术中评价注射用甲苯磺酸瑞马唑仑用于全身麻醉诱导和维持的有效性和安全性的多中心、随机、单盲、阳性对照的临床试验	2021-11-22	预注册	是	温州医科大学附属育英儿童医院	自筹	自筹	化学药物	麻醉镇静	麻醉镇静	上市后药物4	随机平行对照	境内多中心	4	浙江大学医学院附属儿童医院、湖南省儿童医院、重庆市儿童医院	无		正在进行	不限	3-6	儿童	单盲	有	CRF+EDC
ChiCTR2100053451	艾司氯胺酮在小儿门诊舌系带术中最佳剂量的研究	2021-11-21	预注册	是	河南省儿童医院	无	无	化学药物	麻醉镇静	麻醉镇静	上市后药物4	随机平行对照	单中心			无		正在进行	男	1-10	婴幼儿、儿童	未说明	有	CRF+EDC
ChiCTR2100053237	布洛芬联合氯雷他定抗炎对于儿童全身炎症反应综合征的疗效分析	2021-11-17	预注册	是	湖南省儿童医院	国家十二五支撑	国家财政	化学药物	儿童全身炎症反应综合征	感染性	探索性研究/预实验0	随机平行对照	单中心			血液	销毁	正在进行	不限	1月-18	婴幼儿、儿童、青少年	未说明	暂未确定	未说明
ChiCTR2100053167	Dupilumab单抗治疗6岁及以上中重度特应性皮炎单中心临床队列研究	2021-11-13	预注册	是	重庆医科大学附属儿童医院	自筹	自筹	生物制品	特应性皮炎	皮肤系统	上市后药物4	单臂	单中心			血液	销毁	正在进行	不限	6-18	儿童、青少年	开放	暂未确定	CRF
ChiCTR2100052966	中国儿童白血病协作组-急性早幼粒细胞白血病（CCLG-APL）2021方案多中心临床研究	2021-11-06	预注册	是	首都医科大学附属北京儿童医院	自筹	自筹	化学药物	儿童急性早幼粒细胞白血病	肿瘤	IV期临床试验4	析因分组	单中心			骨髓	保存	正在进行	不限	0-18	新生儿、婴幼儿、儿童、青少年	未说明	暂未确定	EDC
ChiCTR2100052567	益生菌改善正畸儿童口臭的研究	2021-10-31	预注册	是	无锡市儿童医院	自筹	自筹	生物制品	口臭	口腔	探索性研究/预实验0	随机平行对照	单中心			唾液、牙菌斑、龈沟液	全部销毁	尚未开始	不限	6-18	儿童、青少年	未说明	暂未确定	CRF
ChiCTR2100052520	艾司氯胺酮和丙泊酚对七氟烷麻醉患儿苏醒期躁动的影响	2021-10-30	预注册	是	徐州医科大学附属徐州儿童医院	自筹	自筹	化学药物	麻醉镇静	麻醉镇静	其他N/A	随机平行对照	单中心			无		尚未开始	不限	3-7	儿童	未说明	暂未确定	EDC
ChiCTR2100052296	神经肌肉阻滞对于新生儿以及小婴儿腹腔镜手术条件的影响	2021-10-24	预注册	是	湖南省儿童医院	自筹	自筹	化学药物	麻醉镇静	麻醉镇静	探索性研究/预实验0	随机平行对照	单中心			无		尚未开始	不限	0-1	新生儿、婴幼儿	未说明	有	CRF
ChiCTR2100052112	评价连花清咳片治疗小儿急性支气管炎（痰热壅肺证）有效性和安全性 随机、开放、平行对照、多中心临床研究	2021-10-17	预注册	是	河北省中医院	石家庄以岭药业股份有限公司	医院	中药/天然药物	急性支气管炎	呼吸系统	上市后药物4	随机平行对照	境内多中心	7	河北省儿童医院、石家庄市儿童医院	血液、尿液	全部销毁	尚未开始	不限	3-14	儿童、青少年	开放	无	EDC
ChiCTR2100051619	枸橼酸咖啡因注射液治疗早产儿呼吸暂停有效性与安全性的随机、双盲、平行对照、非劣效、多中心临床研究	2021-09-28	预注册	是	广州市妇女儿童医疗中心	北京双鹤药业销售有限责任公司	企业	化学药物	早产儿呼吸暂停	呼吸系统	上市后药物4	随机平行对照	境内多中心	4	深圳市妇幼保健院、成都妇女儿童医疗中心、重庆市妇幼保健院	血液	销毁	尚未开始	不限	早产儿	早产儿	未说明	有	CRF+EDC
ChiCTR2100051609	0.004%硫酸阿托品滴眼液对青少年低度近视延缓发展的有效性和安全性的多中心、随机、双盲、安慰剂对照临床研究	2021-09-28	预注册	是	河北省眼科医院	河北省重点研发计划项目	地方财政	化学药物	近视	视觉系统	II期临床试验2	随机平行对照	境内多中心	6	河北省儿童医院	无		尚未开始	不限	6-14	儿童、青少年	双盲	有	CRF+EDC
ChiCTR2100051395	PFA型室管膜瘤靶向药物治疗	2021-09-22	预注册	是	复旦大学附属儿科医院	唐仲英基金会	基金会/社会组织	化学药物	PFA型室管膜瘤	肿瘤	上市后药物4	随机平行对照	单中心			血液	其他	正在进行	不限	0-18	新生儿、婴幼儿、儿童、青少年	开放	有	CRF
ChiCTR2100050955	AAGN诱导缓解期利妥昔单抗治疗的单臂、单中心临床研究	2021-09-08	预注册	是	复旦大学附属儿科医院	自筹	自筹	生物制品	ANCA相关性肾炎	泌尿生殖系统	上市后药物4	单臂	单中心			血液、尿液、肾组织	全部销毁	正在进行	不限	2-18	儿童、青少年	开放	有	EDC
ChiCTR2100050909	Dupilumab单抗治疗6岁及以上中重度特应性皮炎单中心临床研究	2021-09-07	补注册	是	重庆医科大学附属儿童医院	自筹	自筹	生物制品	特应性皮炎	皮肤系统	上市后药物4	单臂	单中心			血液	销毁	正在进行	不限	6-17	儿童、青少年	开放	无	CRF
ChiCTR2100050526	不同剂次糠酸莫米松乳膏治疗儿童严重生理性包茎的疗效比较	2021-08-28	预注册	是	深圳市儿童医院	自筹	自筹	化学药物	包茎	泌尿生殖系统	探索性研究/预实验0	随机平行对照	单中心			无		正在进行	男	0-16	新生儿、婴幼儿、儿童、青少年	未说明	有	未说明
ChiCTR2100050311	一个多中心、随机、开放性临床研究，评估使用天然螨变应原制剂的单一浓度加速剂量递增方案，治疗中国儿童中重度过敏性鼻/鼻结膜炎伴或不伴有哮喘患者的安全性	2021-08-26	预注册	是	佛山市妇幼保健院	佛山市杰出青年医学人才	地方财政	化学药物	过敏性鼻炎	呼吸系统	IV期临床试验4	随机平行对照	境内多中心	3		血液、尿液	其他	尚未开始	不限	5-14	儿童、青少年	开放	有	CRF
ChiCTR2100050018	亚叶酸治疗孤独症谱系障碍儿童的开放性临床研究	2021-08-16	预注册	是	深圳市罗湖区妇幼保健院	罗湖区软科学研究计划项目基金	地方财政	化学药物	孤独症谱系障碍	精神、行为或神经发育障碍	上市后药物4	非随机对照	单中心			血液、尿液、粪便	全部保存	正在进行	不限	1-6	婴幼儿、儿童	开放	有	CRF
ChiCTR2100049585	硼替佐米联合化疗治疗难治/复发儿童急性淋巴细胞白血病的有效性、安全性及群体药代动力学随机对照多中心研究	2021-08-05	补注册	是	山东大学齐鲁医院	山东大学	高校	化学药物	儿童白血病	肿瘤	上市后药物4	随机平行对照	境内多中心	9	苏州大学附属儿童医院、济南市儿童医院、青岛市妇女儿童医院	血液、骨髓	全部销毁	正在进行	不限	0-18	新生儿、婴幼儿、儿童、青少年	未说明	有	CRF
ChiCTR2100049458	不同镇静方式在孤独症儿童口腔治疗中的镇静效果评价	2021-08-02	预注册	是	深圳市儿童医院	自筹	自筹	化学药物	麻醉镇静	麻醉镇静	探索性研究/预实验0	随机平行对照	单中心			无		正在进行	不限	3-12	儿童、青少年	未说明	有	CRF
ChiCTR2100049228	开喉剑和清热解毒方联合治疗普通型手足口病的临床随机对照研究	2021-07-27	补注册	是	首都医科大学附属北京佑安医院	国家科技重大专项	国家财政	中药/天然药物	手足口病	消化系统	探索性研究/预实验0	随机平行对照	境内多中心	4	聊城市儿童医院、郑州市儿童医院、开封市儿童医院	血液	销毁	结束	不限	1-5	婴幼儿、儿童	未说明	有	EDC
ChiCTR2100049227	注射液联合清热解毒方2号治疗重型手足口病的临床随机对照试验	2021-07-27	补注册	是	首都医科大学附属北京佑安医院	国家科技重大专项	国家财政	中药/天然药物	手足口病	消化系统	探索性研究/预实验0	随机平行对照	境内多中心	4	聊城市儿童医院、邯郸市妇幼保健院、开封市儿童医院	血液	销毁	结束	不限	1-5	婴幼儿、儿童	未说明	有	EDC
ChiCTR2100049136	维生素A棕榈酸眼胶的应用与华森护理理论在干眼手术中的护理价值	2021-07-22	补注册	是	河北省儿童医院	无	无	化学药物	干眼症	视觉系统	其他N/A	非随机对照	单中心			泪液	销毁	结束	不限	7-10	儿童	未说明	暂未确定	EDC
ChiCTR2100048967	肺表面活性物质联合布地奈德防治支气管肺发育不良的多中心研究	2021-07-19	预注册	是	湖北省妇幼保健院	中华国际医学交流基金会	基金会/社会组织	化学药物	支气管肺发育不良	呼吸系统	上市后药物4	随机平行对照	境内多中心	12	苏州大学附属儿童医院、重庆医科大学附属儿童医院、西北妇女儿童医院、广西壮族自治区妇幼保健院	支气管肺泡灌洗液	销毁	正在进行	不限	0-2	新生儿、婴幼儿、儿童	未说明	有	CRF
ChiCTR2100048770	羟基脲治疗重型β-地中海贫血的探索性临床研究	2021-07-16	预注册	是	上海市儿童医院	临床研究专项经费	医院	化学药物	重型β-地中海贫血	血液系统	其他N/A	单臂	境内多中心	5	昆明市儿童医院、广州医科大学附属第三医院	血液	保存	尚未开始	不限	3-12	儿童、青少年	开放	有	EDC
ChiCTR2100048759	艾美赛珠单抗在中国血友病A不伴抑制物患儿中的预防治疗疗效分析	2021-07-16	预注册	否	首都医科大学附属北京儿童医院	无	无	生物制品	血友病A	血液系统	探索性研究/预实验0	非随机对照	单中心		首都医科大学附属北京儿童医院	血液	销毁	尚未开始	男	0-12	新生儿、婴幼儿、儿童、青少年	未说明	有	CRF
ChiCTR2100048477	小剂量艾司氯胺酮和右美托咪定在儿童3T磁共振检查镇静中的应用比较：一项随机双盲对照试验	2021-07-09	预注册	是	苏州大学附属儿童医院	医院科研经费	医院	化学药物	麻醉镇静	麻醉镇静	其他N/A	随机平行对照	单中心		苏州大学附属儿童医院	无		结束	不限	0.5-8	婴幼儿、儿童	双盲	有	CRF+EDC
ChiCTR2100048464	S-氯胺酮用于近期上呼吸道感染病史儿童对术中气道顺应性的影响	2021-07-09	预注册	是	广东医科大学顺德妇女儿童医院	自筹	自筹	化学药物	麻醉镇静	麻醉镇静	上市后药物4	随机平行对照	单中心		广东医科大学顺德妇女儿童医院	无		尚未开始	不限	2-10	儿童	单盲	暂未确定	CRF
ChiCTR2100048162	儿童重型慢性免疫性血小板减少症应用二线升阶梯治疗策略疗效评估：多中心非劣效临床研究	2021-07-04	预注册	否	首都医科大学附属北京儿童医院	无	无	化学药物	儿童慢性ITP	血液系统	上市后药物4	非随机对照	境内多中心	4	南京医科大学附属南京儿童医院、成都市妇女儿童中心医院	血液	销毁	尚未开始	不限	1-14	婴幼儿、儿童、青少年	开放	有	CRF
ChiCTR2100047849	益生菌预防低龄儿童龋齿发生的研究	2021-06-27	补注册	是	江南大学食品学院	国家自然科学基金	国家财政	生物制品	幼儿龋病	口腔	探索性研究/预实验0	析因分组	单中心		无锡市儿童医院	牙菌斑、唾液	全部销毁	正在进行	不限	3-6	儿童	双盲	无	EDC
ChiCTR2100047845	小儿病毒感染急性腹泻的中医诊治规律研究	2021-06-27	预注册	是	首都医科大学附属北京中医医院	科技部国家科技专项课题	国家财政	中药/天然药物	儿童病毒感染急性腹泻	消化系统	上市后药物4	随机平行对照	境内多中心	2	首都儿科研究所附属儿童医院	粪便	销毁	尚未开始	不限	0.5-14	婴幼儿、儿童、青少年	开放	有	CRF
ChiCTR2100047829	小儿体外循环下心脏手术前后肠道菌群的变化及益生菌干预的影响---单中心、随机、双盲、对照试验	2021-06-27	预注册	否	西北妇女儿童医院	自筹	自筹	生物制品	先天性心脏病术后恢复	循环系统	I期临床试验1	随机平行对照	单中心			血液、粪便	全部销毁	尚未开始	不限	0-12	新生儿、婴幼儿、儿童、青少年	双盲	暂未确定	CRF
ChiCTR2100047583	rhTPO在溶酶体贮积症脐血移植相关血小板植入中的临床研究	2021-06-20	预注册	否	首都儿科研究所附属儿童医院	自筹	自筹	生物制品	溶酶体贮积症	内分泌、营养、代谢系统	上市后药物4	单臂	单中心		首都儿科研究所附属儿童医院	肝素抗凝血（血液）	销毁	正在进行	不限	0-18	新生儿、婴幼儿、儿童、青少年	开放	有	CRF
ChiCTR2100047543	Curosurf联合Budesonide预防早产儿支气管肺发育不良	2021-06-20	预注册	是	解放军总医院第七医学中心附属八一儿童医院	无	无	化学药物	支气管肺发育不良	呼吸系统	其他N/A	随机平行对照	单中心		解放军总医院第七医学中心附属八一儿童医院	血液	其他	正在进行	不限	早产儿	早产儿	双盲	有	CRF+EDC
ChiCTR2100047128	培土生金法治疗小儿反复呼吸道感染后脾虚综合征临床规范化研究	2021-06-08	补注册	是	上海市儿童医院	上海市科学技术委员会	地方财政	中药/天然药物	小儿反复呼吸道感染后脾虚综合征	呼吸系统	探索性研究/预实验0	随机平行对照	单中心		上海市儿童医院	血清	销毁	结束	不限	3-12	儿童、青少年	未说明	暂未确定	EDC
ChiCTR2100046977	喜炎平注射液肌内注射治疗小儿急性支气管炎有效性和安全性的多中心、随机、平行对照临床研究	2021-06-06	预注册	是	江西省儿童医院	自筹	自筹	中药/天然药物	小儿急性支气管炎	呼吸系统	上市后药物4	随机平行对照	境内多中心	3	南昌市儿童医院	血液	销毁	正在进行	不限	1-6	婴幼儿、儿童	未说明	暂未确定	EDC
ChiCTR2100046337	地西他滨Plus桥接异基因造血干细胞移植治疗儿童进展型骨髓增生异常综合征随机对照研究	2021-05-14	预注册	是	苏州大学附属儿童医院	苏州市政府，苏州大学附属儿童医院	地方财政	化学药物	骨髓增生异常综合症	肿瘤	上市后药物4	随机平行对照	境内多中心	10	复旦大学附属儿科医院、广州市妇女儿童医疗中心、徐州市儿童医院、无锡市儿童医院、常州市儿童医院	骨髓、血液、口腔黏膜、毛囊	保存、全部销毁	正在进行	不限	0-18	新生儿、婴幼儿、儿童、青少年	未说明	暂未确定	CRF+EDC
ChiCTR2100045759	硼替佐米联合ZJCH-ALL-R1方案治疗儿童复发急性淋巴细胞白血病的临床研究	2021-04-24	预注册	是	浙江大学附属儿童医院	浙江大学医学院附属儿童医院，浙江省儿童白血病诊治技术研究中心	医院	化学药物	儿童急性淋巴细胞白血病	肿瘤	III期临床试验3	单臂	单中心		浙江大学医学院附属儿童医院	骨髓	其他	正在进行	不限	1-16	婴幼儿、儿童、青少年	开放	有	CRF
ChiCTR2100045432	D-CLAG方案治疗儿童复发难治急性髓系白血病的临床研究	2021-04-14	预注册	是	上海市儿童医院	上海市儿童医院	医院	化学药物	复发/难治急性髓系白血病	肿瘤	探索性研究/预实验0	单臂	单中心		上海市儿童医院	骨髓	销毁	正在进行	不限	0-18	新生儿、婴幼儿、儿童、青少年	开放	暂未确定	CRF
ChiCTR2100045409	艾司氯胺酮与右美托咪定在降低小儿扁桃体切除术后躁动发生的比较	2021-04-14	预注册	是	深圳市儿童医院	自筹	自筹	化学药物	麻醉镇静	麻醉镇静	探索性研究/预实验0	随机平行对照	单中心		深圳市儿童医院	无		正在进行	不限	3-7	儿童	双盲	暂未确定	CRF+EDC
ChiCTR2100045225	0.2%罗哌卡因用于超声引导下正中神经阻滞的半数有效容量和90%最低有效容量	2021-04-08	预注册	是	重庆医科大学附属儿童医院	自筹	自筹	化学药物	麻醉镇静	麻醉镇静	上市后药物4	单臂	单中心		重庆医科大学附属儿童医院	无		正在进行	不限	1-6	婴幼儿、儿童	开放	有	CRF+EDC
ChiCTR2100045128	术中使用布洛芬注射液对儿童麻醉苏醒期躁动的影响：一项双盲，安慰剂对照，随机研究	2021-04-07	预注册	是	首都医科大学附属北京儿童医院	无	无	化学药物	麻醉镇静	麻醉镇静	探索性研究/预实验0	随机平行对照	单中心		首都医科大学附属北京儿童医院	无		正在进行	不限	3-9	儿童	双盲	暂未确定	EDC
ChiCTR2100045125	曲美替尼（Trametinib）治疗儿童难治/复发性朗格罕细胞组织细胞增生症的疗效研究	2021-04-07	预注册	是	首都医科大学附属北京儿童医院	自筹	自筹	化学药物	朗格罕细胞组织细胞增生症	肿瘤	上市后药物4	单臂	单中心		首都医科大学附属北京儿童医院	血液、骨髓	全部销毁	正在进行	不限	0-18	新生儿、婴幼儿、儿童、青少年	开放	有	EDC
ChiCTR2100044834	多种微量元素注射液（I）在早产儿营养治疗中的疗效观察多中心研究	2021-03-29	预注册	是	中国科学技术大学附属第一医院	西藏未来生物医药有限公司	企业	化学药物	营养不良	内分泌、营养、代谢系统	上市后药物4	随机平行对照	境内多中心	20	马鞍山妇幼保健院、阜阳市妇女儿童医院	血液	销毁	正在进行	不限	早产儿	早产儿	未说明	暂未确定	CRF
ChiCTR2100044757	羚珠散防治儿童（复杂性)热性惊厥（急惊风风热动风证)的临床研究	2021-03-26	预注册	是	河南中医药大学第一附属医院	中国民族医药学会科研项目	基金会/社会组织	中药/天然药物	热性惊厥	神经系统	其他N/A	随机平行对照	境内多中心	5	河北省儿童医院	血液、尿液	全部销毁	正在进行	不限	0.5-10	婴幼儿、儿童	未说明	暂未确定	CRF
ChiCTR2100044690	褪黑素联合阿维A治疗儿童泛发性脓疱性银屑病随机双盲安慰剂对照临床研究	2021-03-25	预注册	是	重庆医科大学附属儿童医院	重庆市科学技术局与重庆市健康委员会联合项目	地方财政	化学药物	泛发性脓疱性银屑病	皮肤系统	探索性研究/预实验0	随机平行对照	单中心		重庆医科大学附属儿童医院	血液	销毁	正在进行	不限	0-18	新生儿、婴幼儿、儿童、青少年	双盲	无	CRF+EDC
ChiCTR2100044508	与安慰剂相比，布洛芬注射液应用于鼻内镜下腺样体扁桃体切除术诱导期的有效性和安全性：前瞻性、随机、双盲临床研究	2021-03-23	预注册	是	首都医科大学附属北京儿童医院	无	无	化学药物	麻醉镇静	麻醉镇静	上市后药物4	随机平行对照	单中心		首都医科大学附属北京儿童医院	无		正在进行	不限	0.5-8	婴幼儿、儿童	双盲	暂未确定	CRF+EDC
ChiCTR2100044453	甲哌卡因在小儿骶管内麻醉中的应用	2021-03-18	预注册	是	河北省儿童医院	自筹	自筹	化学药物	麻醉镇静	麻醉镇静	其他N/A	随机平行对照	单中心		河北省儿童医院	血液	销毁	正在进行	男	未说明	未说明	未说明	有	CRF
ChiCTR2100044446	醋酸钠林格液在围术期小儿胆道闭锁中的应用	2021-03-18	预注册	是	河北省儿童医院	自筹	自筹	化学药物	胆道闭锁	发育异常	探索性研究/预实验0	随机平行对照	单中心		河北省儿童医院	血液	销毁	正在进行	不限	1-1	婴幼儿	未说明	有	CRF
ChiCTR2100044321	艾司氯胺酮联合丙泊酚在儿童胃镜检查中的观察研究	2021-03-16	预注册	是	山东大学齐鲁儿童医院	山东省医学会	地方财政	化学药物	麻醉镇静	麻醉镇静	IV期临床试验4	随机平行对照	单中心		山东大学齐鲁儿童医院	无		正在进行	不限	1-12	婴幼儿、儿童、青少年	未说明	有	CRF+EDC
ChiCTR2100044317	学龄前患儿应用艾司氯胺酮喉罩置入时丙泊酚的有效剂量	2021-03-17	预注册	是	山东大学齐鲁儿童医院	山东省医学会	地方财政	化学药物	麻醉镇静	麻醉镇静	上市后药物4	析因分组	单中心		山东大学齐鲁儿童医院	无		正在进行	不限	1-6	婴幼儿、儿童	未说明	有	CRF+EDC
ChiCTR2100044233	先天性巨细胞病毒感染致感音神经性耳聋诊疗的多中心临床研究	2021-03-12	预注册	是	浙江大学附属儿童医院	国家临床医学研究中心	国家财政	化学药物	先天性巨细胞病毒感染	感染性	IV期临床试验4	随机平行对照	境内多中心	11	浙江大学医学院附属妇产科医院、温州医科大学附属育英儿童医院、嘉兴市妇幼保健院、上虞市妇幼保健院、湖州市妇幼保健院、宁波市妇女儿童医院、衢州市妇幼保健院	血液、尿液	全部销毁	正在进行	不限	<=21D新生儿	新生儿	未说明	暂未确定	CRF+EDC
ChiCTR2100044206	IL-6及其受体的拮抗剂在儿童重症感染合并炎症风暴的治疗效果研究	2021-03-13	预注册	否	复旦大学附属儿科医院	科技部国家重大研发项目	国家财政	生物制品	儿童重症感染	感染性	其他N/A	随机平行对照	境内多中心	2	上海市儿童医院	血液、脑脊液、痰液、肺泡灌洗液、粪便、尿液	全部销毁	尚未开始	不限	0-18	新生儿、婴幼儿、儿童、青少年	未说明	有	EDC
ChiCTR2100044204	NF-α单克隆抗体和TNF-α受体融合蛋白在儿童重症感染合并炎症风暴的治疗效果研究	2021-03-14	预注册	否	复旦大学附属儿科医院	科技部国家重大研发项目	国家财政	生物制品	儿童重症感染	感染性	探索性研究/预实验0	随机平行对照	境内多中心	2	上海市儿童医院	血液、脑脊液、痰液、肺泡灌洗液、粪便、尿液	全部保存	正在进行	不限	0-18	新生儿、婴幼儿、儿童、青少年	未说明	有	EDC
ChiCTR2100044111	JAK/STAT抑制剂托法替布在儿童脓毒症感染合并炎症风暴的治疗效果研究	2021-03-11	预注册	否	复旦大学附属儿科医院	课题基金	医院	生物制品	脓毒症	感染性	探索性研究/预实验0	非随机对照	境内多中心	3	上海市儿童医学中心、上海市儿童医院	血液	销毁	正在进行	不限	0-18	新生儿、婴幼儿、儿童、青少年	开放	暂未确定	CRF+EDC
ChiCTR2100044017	虚汗停颗粒用于治疗小儿反复呼吸道感染的探索性临床试验	2021-03-06	预注册	是	广东省妇幼保健院	广州白云山奇星药业有限公司	企业	中药/天然药物	呼吸道感染	呼吸系统	其他N/A	随机平行对照	境内多中心	5	广州市妇女儿童医疗中心、东莞市第八人民医院、清远市妇幼保健院	血液	销毁	正在进行	不限	0.5-6	婴幼儿、儿童	开放	有	CRF
ChiCTR2100043906	菌群移植治疗ASD患儿多中心、随机、双盲对照研究	2021-03-05	预注册	是	同济大学附属第十人民医院	上海申康医院发展中心临床三年行动计划资助	医院	生物制品	孤独症	精神、行为或神经发育障碍	探索性研究/预实验0	随机平行对照	境内多中心	15	上海交通大学附属儿童医院、青岛市妇女儿童医院、济南市儿童医院、郑州市儿童医院、深圳市儿童医院、海南省妇女儿童医学中心、珠海市妇幼保健院	血液、唾液、尿液、粪便	全部保存	正在进行	不限	3-10	儿童	双盲	有	CRF
ChiCTR2100043880	生长激素治疗青春晚期矮身材儿童的临床研究	2021-03-04	预注册	是	浙江大学附属第一医院	长春金赛药业股份有限公司	企业	生物制品	矮身材	内分泌、营养、代谢系统	上市后药物4	非随机对照	境内多中心	6	宁波市妇女儿童医院、东阳市妇幼保健院	血液、尿液	全部销毁	正在进行	不限	未说明	未说明	开放	有	EDC
ChiCTR2100043741	儿童传染性单核细胞增多症抗病毒治疗的多中心随机对照研究	2021-02-27	预注册	是	首都医科大学附属北京儿童医院	首都医科大学附属北京儿童医院儿童用药专项；北京医管局登峰项目	医院	化学药物	传染性单核细胞增多症	感染性	其他N/A	随机平行对照	境内多中心	6	湖南省儿童医院、深圳市儿童医院、西安市儿童医院、保定市儿童医院、广州市妇女儿童医疗中心	血液	销毁	正在进行	不限	1-18	婴幼儿、儿童、青少年	未说明	有	CRF
ChiCTR2100043642	维生素D对新生儿肺炎免疫功能影响相关性研究	2021-02-24	补注册	是	苏州大学附属儿童医院	苏州大学附属儿童医院科研经费	医院	化学药物	新生儿肺炎	呼吸系统	其他N/A	非随机对照	单中心		苏州大学附属儿童医院	血液	销毁	结束	不限	9-10月	婴幼儿	开放	暂未确定	CRF
ChiCTR2100043637	咪唑安定联合艾司氯胺酮术前口服对小儿麻醉诱导的影响: 随机对照试验	2021-02-23	补注册	是	温州医科大学附属育英儿童医院	无	无	化学药物	麻醉镇静	麻醉镇静	其他N/A	随机平行对照	单中心		温州医科大学附属第二医院&育英儿童医院	无		正在进行	不限	1-6	婴幼儿、儿童	双盲	暂未确定	CRF+EDC
ChiCTR2100043125	甲苯磺酸瑞马唑仑在儿童小肠镜检查中安全性和有效性的单中心，随机，单盲，丙泊酚阳性对照研究	2021-02-05	预注册	是	湖南省儿童医院	湖南省卫生健康委科研课题	地方财政	化学药物	麻醉镇静	麻醉镇静	探索性研究/预实验0	随机平行对照	单中心		湖南省儿童医院	无		正在进行	不限	6-12	儿童、青少年	单盲	有	CRF
ChiCTR2100043118	胰岛素泵用于儿童糖尿病患者临床试验	2021-02-05	预注册	是	浙江大学附属儿童医院	微泰医疗器械（杭州）有限公司	企业	化学药物	糖尿病	内分泌、营养、代谢系统	其他N/A	随机交叉对照	境内多中心	8	复旦大学附属儿科医院、华西妇产儿童医院、首都儿科研究所附属儿童医院、苏州大学附属儿童医院	血液	销毁	正在进行	不限	3-18	儿童、青少年	开放	暂未确定	CRF
ChiCTR2100043082	神曲消食口服液治疗儿童慢性胃炎的有效性及安全性临床试验研究	2021-02-04	预注册	是	浙江大学附属儿童医院	扬子江药业集团上海海尼药业有限公司	企业	中药/天然药物	慢性胃炎	消化系统	上市后药物4	随机平行对照	单中心		浙江大学医学院附属儿童医院	血液、尿液、粪便	全部销毁	正在进行	不限	5-14	儿童、青少年	未说明	无	EDC
ChiCTR2100042704	不同剂量艾司氯胺酮联合丙泊酚在不同年龄阶段儿童胃镜检查中的观察研究	2021-01-26	预注册	是	山东大学齐鲁儿童医院	山东省医学会	地方财政	化学药物	麻醉镇静	麻醉镇静	探索性研究/预实验0	随机平行对照	单中心		山东大学齐鲁儿童医院	无		正在进行	不限	1-12	婴幼儿、儿童、青少年	未说明	有	CRF+EDC
ChiCTR2100042300	几种不同镇静方式在儿童口腔治疗中的镇静效果评价	2021-01-17	预注册	是	深圳市儿童医院	无	无	化学药物	麻醉镇静	麻醉镇静	探索性研究/预实验0	随机平行对照	单中心		深圳市儿童医院	无		结束	不限	3-12	儿童、青少年	双盲	有	CRF+EDC
ChiCTR2100042287	利奈唑胺序贯疗法治疗儿童难治性结核的临床研究	2021-01-17	预注册	是	重庆医科大学附属儿童医院	2020年科卫联合技术创新与应用发展项目	国家财政	化学药物	结核病	呼吸系统	上市后药物4	析因分组	单中心		重庆医科大学附属儿童医院	血液、尿液、脑脊液、胸水、腹水	全部保存	正在进行	不限	0-18	新生儿、婴幼儿、儿童、青少年	未说明	暂未确定	CRF+EDC
ChiCTR2100042203	脆弱拟杆菌BF839辅助治疗儿童难治性癫痫的安全性和有效性评估	2021-01-15	预注册	是	深圳市儿童医院	深圳市卫生健康委“三名工程”	地方财政	生物制品	癫痫	神经系统	探索性研究/预实验0	随机平行对照	单中心		深圳市儿童医院	粪便	销毁	正在进行	不限	1-18	婴幼儿、儿童、青少年	双盲	有	CRF
ChiCTR2100042156	地佐辛超前镇痛对隐匿性阴茎矫治术患儿苏醒期谵妄的临床观察	2021-01-14	预注册	是	安徽省儿童医院	自筹	自筹	化学药物	麻醉镇静	麻醉镇静	探索性研究/预实验0	随机平行对照	单中心		安徽省儿童医院	血液	销毁	正在进行	男	6-10	儿童	双盲	有	CRF
ChiCTR2100041686	苯磺酸瑞马唑仑与丙泊酚应用于儿童胃镜检查镇静的单中心随机对照研究	2021-01-01	预注册	是	昆明市儿童医院	自筹	自筹	化学药物	麻醉镇静	麻醉镇静	上市后药物4	随机平行对照	单中心		昆明市儿童医院	无		正在进行	不限	4-12	儿童、青少年	未说明	有	CRF
ChiCTR2100041631	预防性使用抗生素和抗生素时间点对儿童肌肉骨骼感染培养结果和临床结果的影响：一项随机、对照、临床试验方案	2021-01-01	预注册	否	深圳市儿童医院	无	无	生物制品	儿童骨骼肌肉感染	感染性	探索性研究/预实验0	随机平行对照	单中心		深圳市儿童医院	感染组织、血液	全部销毁	尚未开始	不限	0-18	新生儿、婴幼儿、儿童、青少年	未说明	有	CRF+EDC
ChiCTR2100041620	吸入麻醉对小儿亲体肝移植术后肾功能的影响	2021-01-01	预注册	是	重庆医科大学附属儿童医院	自筹	自筹	化学药物	麻醉镇静	麻醉镇静	探索性研究/预实验0	随机平行对照	单中心		重庆医科大学附属儿童医院	血液、尿液	全部销毁	正在进行	不限	0-3	新生儿、婴幼儿、儿童	未说明	暂未确定	未说明
ChiCTR2000041352	利胆合剂拮抗氧化应激反应改善婴儿胆汁淤积性肝纤维化临床研究	2020-12-24	预注册	是	武汉儿童医院	国自然面上项目	国家财政	中药/天然药物	胆汁淤积性肝纤维化	消化系统	其他N/A	随机平行对照	单中心		武汉儿童医院	无		正在进行	不限	0-1	新生儿、婴幼儿	未说明	有	CRF
ChiCTR2000041208	硫酸沙丁胺醇片治疗脊髓性肌萎缩症患儿的有效性及安全性的随机、双盲、安慰剂平行对照临床研究	2020-12-22	预注册	是	浙江大学附属儿童医院	南京泽恒医药技术开发有限公司	企业	化学药物	脊髓性肌萎缩	神经系统	上市后药物4	随机平行对照	单中心		浙江大学医学院附属儿童医院	血液	销毁	正在进行	不限	2-17	儿童、青少年	双盲	暂未确定	CRF+EDC
ChiCTR2000040608	先天性心脏病术后低心排血量综合征药物治疗新方法的探索研究	2020-12-03	预注册	是	首都儿科研究所附属儿童医院	中华国际医学交流基金会和心血管多学科整合思维研究基金	基金会/社会组织	化学药物	低心排血量综合征	循环系统	探索性研究/预实验0	半随机对照	境内多中心	3	首都医科大学附属北京安贞医院、河北省儿童医院	血液	销毁	尚未开始	不限	0-18	新生儿、婴幼儿、儿童、青少年	开放	暂未确定	CRF+EDC
ChiCTR2000040567	亚麻醉剂量S-氯胺酮用于学龄前儿童对围术期焦虑水平的影响	2020-12-02	预注册	是	广东医科大学顺德妇女儿童医院	自筹	自筹	化学药物	麻醉镇静	麻醉镇静	上市后药物4	随机平行对照	单中心		广东医科大学顺德妇女儿童医院	无		尚未开始	不限	2-6	儿童、青少年	双盲	有	CRF
ChiCTR2000040500	艾司氯胺酮对比纳布啡用于小儿无痛上消化道内窥镜麻醉有效性和安全性的前瞻性、多中心、随机、双盲、平行对照临床研究	2020-12-01	预注册	是	上海儿童医学中心	无	无	化学药物	麻醉镇静	麻醉镇静	探索性研究/预实验0	随机平行对照	境内多中心	5	上海市儿童医院、浙江大学医学院附属儿童医院、江西省儿童医院	无		尚未开始	不限	3-8	儿童	双盲	有	CRF+EDC
ChiCTR2000040064	拉氧头孢治疗中国早发型新生儿败血症的随机对照研究	2020-11-19	预注册	是	首都医科大学附属北京儿童医院	首都卫生发展科研专项	地方财政	化学药物	早发型新生儿败血症	血液系统	探索性研究/预实验0	随机平行对照	境内多中心	4	首都儿科研究所附属儿童医院	血液	销毁	尚未开始	不限	<=3D新生儿	新生儿	未说明	暂未确定	CRF
ChiCTR2000039899	变应性鼻炎脱敏治疗中IL-18的变化	2020-11-14	补注册	是	东莞市妇幼保健院	东莞市社科重点项目	地方财政	化学药物	变应性鼻炎	呼吸系统	上市后药物4	随机平行对照	单中心			血液	销毁	结束	男	6-18	儿童、青少年	双盲	有	CRF+EDC
ChiCTR2000039700	槐杞黄颗粒治疗儿童紫癜性肾炎单中心随机对照临床研究	2020-11-06	预注册	是	浙江大学附属儿童医院	湖北陈孝平科技发展基金会	基金会/社会组织	中药/天然药物	儿童紫癜性肾炎	免疫系统	探索性研究/预实验0	随机平行对照	单中心		浙江大学医学院附属儿童医院	血液、尿液	全部销毁	正在进行	男	6-14	儿童、青少年	未说明	有	CRF
ChiCTR2000039445	右美托咪定、艾司氯胺酮或复合术前鼻内滴注对患儿术前镇静的影响：随机对照、双盲试验	2020-10-28	预注册	是	温州医科大学附属育英儿童医院	无	无	化学药物	麻醉镇静	麻醉镇静	上市后药物4	随机平行对照	单中心		温州医科大学附属第二医院&育英儿童医院	无		正在进行	不限	1-6	婴幼儿、儿童	双盲	暂未确定	CRF+EDC
ChiCTR2000039420	达拉非尼对比化疗治疗儿童复发/难治性朗格罕细胞组织细胞增生症的随机对照研究	2020-10-27	预注册	是	首都医科大学附属北京儿童医院	白求恩公益基金会“白求恩·求索-药学科研能力建设项目”	基金会/社会组织	化学药物	朗格罕细胞组织细胞增生症	肿瘤	上市后药物4	随机平行对照	单中心		首都医科大学附属北京儿童医院	血液、骨髓	全部销毁	正在进行	不限	0-18	新生儿、婴幼儿、儿童、青少年	未说明	有	EDC
ChiCTR2000039304	艾司氯胺酮在小儿腹腔镜疝囊高扎术中的有效性和安全性评价	2020-10-22	预注册	是	湖南省儿童医院	中国健康促进基金会	国家财政	化学药物	麻醉镇静	麻醉镇静	探索性研究/预实验0	随机平行对照	单中心		湖南省儿童医院	无		正在进行	男	1-6	婴幼儿、儿童	未说明	有	CRF
ChiCTR2000039021	右美托咪定与丙泊酚在治疗小儿苏醒期谵妄中的效果对比	2020-10-13	预注册	是	苏州大学附属儿童医院	科室经费	医院	化学药物	麻醉镇静	麻醉镇静	上市后药物4	随机平行对照	单中心		苏州大学附属儿童医院	无		正在进行	不限	1-14	婴幼儿、儿童、青少年	双盲	无	EDC
ChiCTR2000038971	纳美芬预防儿童全麻诱导时芬太尼诱发呛咳的有效性: 一项随机双盲对照试验	2020-10-11	预注册	否	苏州大学附属儿童医院	科室经费	医院	化学药物	麻醉镇静	麻醉镇静	探索性研究/预实验0	随机平行对照	单中心		苏州大学附属儿童医院	无		正在进行	不限	2-10	儿童	双盲	暂未确定	EDC
ChiCTR2000038463	米诺环素治疗8岁以上儿童难治性支原体肺炎的临床观察	2020-09-23	预注册	否	首都儿科研究所附属儿童医院	科室经费	医院	化学药物	难治性肺炎支原体	呼吸系统	上市后药物4	随机平行对照	单中心		首都儿科研究所附属儿童医院	咽喉分泌物及上皮细胞	销毁	正在进行	不限	8-18	儿童、青少年	未说明	暂未确定	EDC
ChiCTR2000038353	甲状腺激素干预治疗对PNS患儿预后的影响	2020-09-21	预注册	批件过期	首都儿科研究所附属儿童医院	课题经费	医院	生物制品	原发性肾病综合征	泌尿生殖系统	探索性研究/预实验0	随机平行对照	单中心		首都儿科研究所附属儿童医院	血液	销毁	结束	不限	1-16	婴幼儿、儿童、青少年	未说明	有	CRF
ChiCTR2000038010	小儿解表口服液干预儿童流感有效性随机、对照、多中心临床研究	2020-09-08	预注册	是	辽宁中医药大学附属医院	中央财政专项资金	国家财政	中药/天然药物	儿童流行性感冒	呼吸系统	其他N/A	随机平行对照	境内多中心	5	大连市儿童医院	鼻咽分泌物、血液	全部保存	正在进行	不限	5-14	儿童、青少年	三盲	有	CRF+EDC
ChiCTR2000037941	益生菌在儿童孤独症中的作用	2020-09-04	预注册	是	郑州大学第三附属医院	河南省重大科技专项	地方财政	生物制品	孤独症	精神、行为或神经发育障碍	其他N/A	随机平行对照	单中心			粪便、血液、尿液	全部销毁	正在进行	不限	3-12	儿童、青少年	未说明	暂未确定	CRF
ChiCTR2000037663	小年龄激素敏感性肾病综合征患儿3月和6月初始激素疗程比较研究：一项随机双盲安慰剂对照临床试验	2020-08-29	预注册	是	复旦大学附属儿科医院	上海申康医院发展中心	医院	化学药物	肾病综合征	泌尿生殖系统	IV期临床试验4	随机平行对照	境内多中心	4	上海儿童医学中心、上海市儿童医院	血液、尿液	全部销毁	正在进行	不限	1-6	婴幼儿、儿童、青少年	双盲	有	CRF
ChiCTR2000037634	英夫利昔单抗对川崎病冠状动脉病变消退作用的多中心随机对照试验	2020-08-29	预注册	否	复旦大学附属儿科医院	上海申康医院发展中心	医院	生物制品	川崎病（皮肤黏膜淋巴结综合征）	免疫系统	上市后药物4	随机平行对照	境内多中心	5	上海儿童医学中心、上海市儿童医院	血液	销毁	正在进行	不限	1-14	婴幼儿、儿童、青少年	开放	暂未确定	CRF+EDC
ChiCTR2000037187	胆道闭锁Kasai术后扶正化瘀片疗效的多中心RCT临床研究	2020-08-27	预注册	是	上海市儿童医院	上海申康医院发展中心	医院	中药/天然药物	胆道闭锁	发育异常	上市后药物4	随机平行对照	单中心		上海市儿童医院	血液	销毁	正在进行	不限	新生儿	新生儿	未说明	有	CRF+EDC
ChiCTR2000036858	热性惊厥的临床研究	2020-08-25	预注册	是	上海市儿童医院	上海申康医院发展中心	医院	化学药物	热性惊厥	神经系统	探索性研究/预实验0	随机平行对照	单中心		上海市儿童医院	血液	销毁	尚未开始	不限	0.5-4	婴幼儿、儿童	未说明	有	CRF+EDC
ChiCTR2000036056	儿童中高危急性淋巴细胞白血病诱导缓解期比较地塞米松和泼尼松的多中心随机对照临床研究	2020-08-21	预注册	是	上海儿童医学中心	课题经费	医院	化学药物	急性淋巴细胞白血病	肿瘤	III期临床试验3	随机平行对照	境外多中心	20	香港儿童医院、广州市妇女儿童医疗中心、苏州大学附属儿童医院、重庆医科大学附属儿童医院、南京医科大学附属南京儿童医院、华西妇产儿童医院、上海交通大学附属儿童医院、复旦大学附属上海儿科医院、西北妇女儿童医院、江西省儿童医院	骨髓、血液、脑脊液、睾丸组织、尿液、粪便	保存、全部销毁	尚未开始	不限	0-18	新生儿、婴幼儿、儿童、青少年	开放	有	EDC
ChiCTR2000035723	S(+)-氯胺酮对学龄前儿童全凭静脉麻醉维持和苏醒特征的影响	2020-08-16	预注册	是	首都儿科研究所附属儿童医院	中国健康促进基金会	国家财政	化学药物	麻醉镇静	麻醉镇静	其他N/A	随机平行对照	境内多中心	4	北京通州妇幼保健院	无		正在进行	不限	2-6	儿童、青少年	双盲	有	CRF+EDC
ChiCTR2000035624	菌群移植治疗孤独症ASD患儿多中心、随机、双盲对照研究	2020-08-15	预注册	是	上海市第十人民医院	国家自然科学基金	国家财政	生物制品	自闭症	精神、行为或神经发育障碍	探索性研究/预实验0	随机平行对照	境内多中心	18	上海交通大学附属儿童医院、上海儿童医学中心、首都医科大学附属北京儿童医院、青岛市妇女儿童医院、济南市儿童医院、郑州市儿童医院、珠海市妇幼保健院、深圳市儿童医院、海南省妇幼保健院	血液、唾液、尿液、粪便	全部保存	尚未开始	不限	3-10	儿童	双盲	有	CRF
ChiCTR2000035471	基于危险度分层治疗的幼年型粒单核细胞白血病的多中心前瞻性临床研究	2020-08-12	预注册	是	上海儿童医学中心	上海交通大学医学院	医院	化学药物	幼年型粒单核细胞白血病	肿瘤	其他N/A	析因分组	境外多中心	34	首都医科大学附属北京儿童医院、北京京都儿童医院、重庆医科大学附属儿童医院、湖南省儿童医院、昆明市儿童医院、南京医科大学附属南京儿童医院、上海市儿童医院、深圳市儿童医院、首都儿科研究所附属儿童医院、华西妇产儿童医院、苏州大学附属儿童医院、武汉市儿童医院、香港儿童医院、浙江大学医学院附属儿童医院	血液、骨髓	全部销毁	正在进行	不限	0-18	新生儿、婴幼儿、儿童、青少年	未说明	暂未确定	CRF
ChiCTR2000035363	褔沙匹坦联合昂丹司琼和地塞米松对比安慰剂联合昂丹司琼和地塞米松预防儿童实体肿瘤患者接受MEC/HEC多日化疗方案相关恶性呕吐的多中心、随机、双盲、平行对照II期临床研究	2020-08-09	预注册	是	中山大学肿瘤防治中心	正大天晴药业股份有限公司	企业	化学药物	儿童实体瘤	肿瘤	II期临床试验2	随机平行对照	境内多中心	7	广州市妇女儿童医疗中心、深圳市儿童医院、昆明市儿童医院	无		尚未开始	不限	0.5-17	婴幼儿、儿童、青少年	双盲	无	CRF
ChiCTR2000035264	中国儿童肿瘤协作组急性淋巴细胞白血病2020方案 CCCG-ALL-2020	2020-08-02	预注册	是	上海儿童医学中心	VIVA-China Children’s Cancer Foundation	基金会/社会组织	化学药物	急性淋巴细胞性白血病	肿瘤	III期临床试验3	随机平行对照	境外多中心	25	香港儿童医院、广州市妇女儿童医疗中心、苏州大学附属儿童医院、重庆医科大学附属儿童医院、南京医科大学附属南京儿童医院、华西妇产儿童医院、上海交通大学附属儿童医院、复旦大学附属儿科医院、西北妇女儿童医院、江西省儿童医院、湖南省儿童医院、深圳市儿童医院	骨髓、血液、脑脊液、睾丸组织、尿液、粪便	保存、全部销毁	正在进行	不限	1月-18	婴幼儿、儿童、青少年	开放	有	EDC
ChiCTR2000035163	川崎病临床个体化治疗新方案的多中心研究	2020-08-02	预注册	是	浙江大学附属儿童医院	浙江大学医学院附属儿童医院，国家临床医学中心	医院	生物制品	川崎病	免疫系统	其他N/A	随机平行对照	境内多中心	8	复旦大学儿科医院、上海交通大学医学院附属儿童医学中心、苏州大学附属儿童医院、温州医科大学附属育英儿童医院、宁波巿妇女儿童医院	血液	销毁	尚未开始	不限	1月-18	婴幼儿、儿童、青少年	未说明	有	CRF
ChiCTR2000035029	不同剂量阿芬太尼对扁桃体腺样体切除术患儿的效果观察	2020-07-28	预注册	是	温州医科大学附属育英儿童医院	重大新药创制国家科技重大专项	国家财政	化学药物	麻醉镇静	麻醉镇静	IV期临床试验4	随机平行对照	单中心		温州医科大学附属二院育英儿童医院	无		正在进行	不限	4-7	儿童	双盲	暂未确定	CRF+EDC
ChiCTR2000035016	益赛普治疗幼年特发性关节炎多中心临床研究	2020-07-28	预注册	是	浙江大学附属儿童医院	科研配套经费	医院	生物制品	幼年特发性关节炎	骨骼肌肉关节系统	上市后药物4	单臂	境内多中心	6	温州医科大学附属育英儿童医院、宁波市妇女儿童医院、江西省儿童医院、苏州大学附属儿童医院	无		正在进行	不限	2-17	儿童、青少年	开放	有	未说明
ChiCTR2000034703	金振口服液治疗小儿急性支气管炎（痰热咳嗽）有效性和安全性的随机、双盲、平行对照、多中心临床试验	2020-07-15	预注册	是	北京中医药大学东直门医院	江苏康缘药业股份有限公司	企业	中药/天然药物	小儿急性支气管炎	呼吸系统	上市后药物4	随机平行对照	境内多中心	10	首都医科大学附属北京儿童医院、苏州大学附属儿童医院、济南市儿童医院、广州市妇女儿童医疗中心、上海市儿童医院、徐州市儿童医院	血液、唾液、尿液、粪便	全部销毁	尚未开始	不限	2-14	儿童、青少年	双盲	有	EDC
ChiCTR2000034403	中国小儿肿瘤专业委员会(CCCG)儿童肾母细胞瘤诊断治疗方案(CCCG-WT-2019-12修正)	2020-07-04	预注册	是	上海儿童医学中心	无	无	化学药物	肾母细胞瘤	肿瘤	上市后药物4	单臂	境内多中心	38	安徽省儿童医院、河北省儿童医院、郑州市儿童医院、济南市儿童医院、江西省儿童医院、南京医科大学附属南京儿童医院、苏州大学附属儿童医院、华西妇产儿童医院、武汉市儿童医院、西安市儿童医院、上海市儿童医院、西北妇女儿童医院、海南省妇女儿童医学中心	肿瘤组织、血液	全部销毁	尚未开始	不限	0-18	新生儿、婴幼儿、儿童、青少年	开放	有	CRF
ChiCTR2000034223	甲状腺素替代治疗在先天性心脏病体外循环术后 SES 患儿中的疗效研究	2020-06-28	预注册	是	南京医科大学附属儿童医院	南京医科大学科技发展基金	高校	生物制品	先天性心脏病	循环系统	上市后药物4	随机平行对照	单中心		南京医科大学附属儿童医院	血液	销毁	结束	不限	0-3	新生儿、婴幼儿、儿童	未说明	有	CRF
ChiCTR2000034136	艾司氯胺酮在儿童胃镜检查中的应用	2020-06-25	预注册	是	山东大学齐鲁儿童医院	山东大学齐鲁儿童医院	医院	化学药物	麻醉镇静	麻醉镇静	探索性研究/预实验0	随机平行对照	单中心		山东大学齐鲁儿童医院	无		结束	不限	1-12	婴幼儿、儿童、青少年	未说明	有	CRF+EDC
ChiCTR2000034105	右美托咪定对小儿腹腔镜下腹股沟单侧内环结扎术术后的镇痛作用及安全性研究	2020-06-24	补注册	是	保定市儿童医院	保定市儿童医院	医院	化学药物	麻醉镇静	麻醉镇静	其他N/A	随机平行对照	单中心		保定市儿童医院	无		结束	不限	1-3	婴幼儿、儿童	未说明	有	EDC
ChiCTR2000033938	生后早期雾化吸入布地奈德气对早产儿支气管肺发育不良的发生和预后的影响	2020-06-18	补注册	是	重庆医科大学附属儿童医院	个人课题经费	医院	化学药物	支气管肺发育不良	呼吸系统	其他N/A	随机平行对照	单中心		重庆医科大学附属儿童医院	无		正在进行	不限	早产儿	早产儿	未说明	暂未确定	CRF
ChiCTR2000033937	中国婴儿功能性胃肠病（FGIDs）研究暨干预项目	2020-06-17	预注册	是	华西妇产儿童医院	中华国际医学交流基金会	基金会/社会组织	化学药物	婴儿功能性胃肠病	消化系统	其他N/A	单臂	境内多中心	17	广州市妇女儿童医疗中心、上海交通大学医学院附属国际和平妇幼保健院、首都儿科研究所、福建省妇幼保健院、成都市妇女儿童中心医院、重庆医科大学附属儿童医院、西安市儿童医院、湖北省妇幼保健院、广东省妇幼保健院、湖南省儿童医院、上海市儿童医院、郑州市儿童医院、沈阳市妇幼保健院、天津市妇女儿童保健中心	无		正在进行	不限	0-9月	新生儿、婴幼儿	开放	暂未确定	未说明
ChiCTR200003378	芦可替尼（Ruxolitinib）治疗儿童激素耐药性急/慢性移植物抗宿主病的疗效研究	2020-06-12	预注册	是	首都医科大学附属北京儿童医院	自筹	自筹	化学药物	急性及慢性移植物抗宿主病	免疫系统	上市后药物4	单臂	单中心		首都医科大学附属北京儿童医院	血液	销毁	正在进行	男	0.1-18	婴幼儿、儿童、青少年	开放	有	CRF
ChiCTR2000033774	盐酸溴己新片对儿童新型冠状病毒肺炎(COVID-19)的疗效及安全性评价	2020-06-11	补注册	是	浙江大学附属儿童医院	万邦德制药集团有限公司	企业	化学药物	新型冠状病毒肺炎(COVID-19)	呼吸系统	上市后药物4	随机平行对照	单中心		浙江大学医学院附属儿童医院	咽拭子、血液、尿液、痰液、粪便	全部销毁	尚未开始	不限	2-18	儿童、青少年	未说明	暂未确定	CRF+EDC
ChiCTR2000033384	基于中医肝络病理论应用活血化瘀通络法治疗低г-谷氨酰转肽酶型婴儿肝内胆汁淤积性肝病的临床研究	2020-05-30	预注册	是	首都医科大学附属北京儿童医院	北京市卫生健康委员会	地方财政	中药/天然药物	婴儿肝内胆汁淤积性肝病	消化系统	探索性研究/预实验0	随机平行对照	单中心		首都医科大学附属北京儿童医院	血液、尿液	全部销毁	正在进行	不限	未说明	未说明	未说明	有	CRF+EDC
ChiCTR2000033379	重组干扰素α1b治疗儿童支气管哮喘的作用研究	2020-05-30	预注册	是	陕西中医药大学第二附属医院儿童医院	院创新团队课题	医院	生物制品	儿童支气管哮喘	呼吸系统	探索性研究/预实验0	非随机对照	单中心		陕西中医药大学第二附属医院儿童医院	血液、呼出气	全部销毁	尚未开始	不限	未说明	未说明	未说明	有	EDC
ChiCTR2000032886	注射用鼠神经生长因子治疗小儿暂时性智力发育障碍的多中心研究	2020-05-14	预注册	是	安徽医科大学第一附属医院	自筹	自筹	生物制品	暂时性智力发育障碍	精神、行为或神经发育障碍	上市后药物4	随机平行对照	境内多中心	8	深圳市儿童医院、济南市儿童医院、天津市儿童医院、海南省妇女儿童医学中心	血液、尿液、粪便	全部销毁	尚未开始	不限	0.5-3	婴幼儿、儿童	未说明	无	CRF
ChiCTR2000032880	注射用鼠神经生长因子治疗小儿脑性瘫痪（痉挛型双瘫）的多中心研究	2020-05-14	预注册	是	佳木斯大学附属第三医院	自筹	自筹	生物制品	痉挛型双瘫	神经系统	上市后药物4	随机平行对照	境内多中心	8	深圳市儿童医院、济南市儿童医院、天津市儿童医院、海南省妇女儿童医学中心	血液、尿液、粪便	全部销毁	尚未开始	不限	1-3	婴幼儿、儿童	未说明	无	CRF
ChiCTR2000032844	达拉非尼（Dabrafenib）治疗儿童复发/难治性朗格罕细胞组织细胞增生症疗效的研究	2020-05-13	补注册	是	首都医科大学附属北京儿童医院	北京市医院管理中心儿科学科协同发展中心专项经费资助	地方财政	化学药物	朗格罕细胞组织细胞增生症	肿瘤	上市后药物4	单臂	单中心		首都医科大学附属北京儿童医院	血液、骨髓	全部销毁	正在进行	不限	0-18	新生儿、婴幼儿、儿童、青少年	开放	有	EDC
ChiCTR2000032426	利多卡因用于改善小儿术前静脉置管疼痛的研究	2020-04-27	预注册	是	浙江大学附属儿童医院	无	无	化学药物	麻醉镇静	麻醉镇静	上市后药物4	随机平行对照	单中心		浙江大学医学院附属儿童医院	无		尚未开始	不限	3-12	儿童、青少年	未说明	暂未确定	CRF
ChiCTR2000032322	C+BuCy的预处理方案治疗高危儿童急性白血病的安全性及有效性的多中心、前瞻性临床研究	2020-04-25	预注册	是	苏州大学附属儿童医院	苏州市政府	地方财政	化学药物	高危急性白血病	肿瘤	上市后药物4	单臂	境内多中心	7	复旦大学附属儿科医院、广州市妇女儿童医疗中心、深圳市儿童医院、首都医科大学附属北京儿童医院、华西妇产儿童医院	骨髓、血液、头发、指甲、口腔黏膜	保存、全部销毁	尚未开始	不限	0-16	新生儿、婴幼儿、儿童、青少年	开放	暂未确定	CRF+EDC
ChiCTR2000032071	不同剂量舒芬太尼复合罗哌卡因用于小儿肌间沟臂丛神经阻滞的临床观察：随机对照研究	2020-04-19	预注册	是	温州医科大学附属育英儿童医院	医院临床试验科研基金	医院	化学药物	麻醉镇静	麻醉镇静	探索性研究/预实验0	随机平行对照	单中心		温州医科大学附属二院育英儿童医院	无		正在进行	不限	5-10	儿童	未说明	有	CRF
ChiCTR2000031961	右美托咪定滴鼻联合七氟烷在小儿磁共振检查中镇静效果的临床分析	2020-04-16	预注册	是	重庆医科大学附属儿童医院	重庆科技计划项目	地方财政	化学药物	麻醉镇静	麻醉镇静	其他N/A	随机平行对照	单中心		重庆医科大学附属儿童医院	无		尚未开始	不限	0-18	新生儿、婴幼儿、儿童、青少年	未说明	有	未说明
ChiCTR2000031702	芦可替尼（Ruxolitinib）在儿童噬血细胞性淋巴组织细胞增生症（HLH）治疗中的作用研究	2020-04-07	预注册	是	首都医科大学附属北京儿童医院	自筹	自筹	化学药物	噬血细胞性淋巴组织细胞增生症	免疫系统	II期临床试验2	单臂	单中心		首都医科大学附属北京儿童医院	血液	保存	正在进行	不限	0-18	新生儿、婴幼儿、儿童、青少年	开放	有	CRF+EDC
ChiCTR2000031599	开喉剑喷雾剂（儿童型）治疗小儿急性咽炎-扁桃体炎所致咽痛评价其即时止痛作用和安全性的随机双盲、极低剂量平行对照、多中心临床研究	2020-04-05	预注册	是	天津中医药大学第一附属医院	中央财政和其他来源	国家财政	中药/天然药物	小儿急性咽炎-扁桃体炎	呼吸系统	上市后药物4	随机平行对照	境内多中心	9	南京医科大学附属南京儿童医院、广东省妇幼保健院、重庆医科大学附属儿童医院、郑州儿童医院	血液、尿液	全部销毁	尚未开始	不限	4-12	儿童、青少年	双盲	无	EDC
ChiCTR2000031446	右美托咪定对小儿体外循环下先天性心脏病手术围术期肾功能的影响	2020-04-01	预注册	否	西北妇女儿童医院	自筹	自筹	化学药物	麻醉镇静	麻醉镇静	探索性研究/预实验0	随机平行对照	单中心		西北妇女儿童医院	血液	销毁	正在进行	不限	0-3	新生儿、婴幼儿、儿童	双盲	暂未确定	CRF
ChiCTR2000030666	地佐辛应用于小儿术后镇痛疗效和安全性的研究	2020-03-09	预注册	是	重庆医科大学附属儿童医院	重庆医科大学附属儿童医院	医院	化学药物	麻醉镇静	麻醉镇静	探索性研究/预实验0	随机平行对照	单中心		重庆医科大学附属儿童医院	血液	销毁	尚未开始	不限	0-7	新生儿、婴幼儿、儿童	未说明	有	CRF+EDC
ChiCTR2000030457	BCH-LCH 2014方案治疗儿童朗格罕细胞组织细胞增生症的研究	2020-03-02	补注册	是	首都医科大学附属北京儿童医院	北京市医院管理局临床医学发展专项经费资助	地方财政	化学药物	朗格罕细胞组织细胞增生症	肿瘤	探索性研究/预实验0	单臂	单中心		首都医科大学附属北京儿童医院	血液、骨髓	全部保存	正在进行	不限	0-18	新生儿、婴幼儿、儿童、青少年	开放	有	CRF+EDC
ChiCTR2000030357	华南地区儿童急性淋巴细胞白血病治疗协作组2016方案的多中心开放、对照的前瞻性研究	2020-02-29	预注册	是	中山大学孙逸仙纪念医院	无	无	化学药物	儿童急性淋巴细胞白血病	肿瘤	上市后药物4	随机平行对照	境内多中心	21	深圳市儿童医院、湖南省儿童医院、佛山市顺德区妇幼保健院、中山市博爱医院	血液	销毁	正在进行	不限	1-18	婴幼儿、儿童、青少年	开放	暂未确定	CRF+EDC
ChiCTR2000030023	思利巴用于儿童弱视治疗的随机、双盲、安慰剂对照预试验研究	2020-02-20	预注册	是	首都医科大学附属北京儿童医院	浙江远力健药业有限责任公司	企业	化学药物	屈光不正性弱视、屈光参差性弱视以及斜视性弱视	视觉系统	探索性研究/预实验0	随机平行对照	单中心		首都医科大学附属北京儿童医院	无		尚未开始	不限	5-12	儿童、青少年	双盲	暂未确定	EDC
ChiCTR2000029153	卡维地洛治疗儿童门静脉高压的前瞻性临床研究	2020-01-16	预注册	否	重庆医科大学附属儿童医院	无	无	化学药物	门静脉高压	消化系统	其他N/A	随机平行对照	单中心			血液	销毁	尚未开始	不限	0-18	新生儿、婴幼儿、儿童、青少年	未说明	有	CRF
ChiCTR2000028749	干扰素α1b治疗儿童病毒诱发的喘息性疾病的多中心随机对照临床试验	2020-01-02	预注册	是	重庆医科大学附属儿童医院	深圳科兴药业有限公司	企业	生物制品	喘息性疾病	呼吸系统	探索性研究/预实验0	随机平行对照	境内多中心	7	武汉市儿童医院、昆明市儿童医院、大连市儿童医院	咽拭子、血液	销毁、保存	尚未开始	不限	0.5-5	婴幼儿、儿童	未说明	无	CRF
ChiCTR1900028390	连花清瘟颗粒治疗儿童流行性感冒（热毒袭肺证）评价其有效性和安全性的 随机、双盲、阳性药平行对照、多中心临床试验	2019-12-20	预注册	是	天津中医药大学第一附属医院	石家庄以岭药业股份有限公司	企业	中药/天然药物	流行性感冒	呼吸系统	上市后药物4	随机平行对照	境内多中心	21	郑州市儿童医院、重庆医科大学附属儿童医院	血液、尿液	全部销毁	尚未开始	不限	3-14	儿童、青少年	双盲	无	EDC
ChiCTR1900028042	氢吗啡酮应用于小儿术后镇痛疗效和安全性的研究	2019-12-08	预注册	是	重庆医科大学附属儿童医院	自筹	自筹	化学药物	麻醉镇静	麻醉镇静	其他N/A	随机平行对照	单中心			血液	销毁	尚未开始	不限	未说明	未说明	未说明	暂未确定	EDC
ChiCTR1900027323	舒更葡糖钠在先心患儿术后呼吸管理中的研究	2019-11-08	预注册	是	上海市儿童医院	自筹	自筹	化学药物	先天性心脏病	循环系统	其他N/A	随机平行对照	境内多中心	2	嘉兴市妇幼保健院	血液	销毁	正在进行	不限	1-10	婴幼儿、儿童	单盲	有	EDC
ChiCTR1900027146	儿童急性髓细胞白血病CCLG-AML2019治疗方案多中心临床研究	2019-11-02	预注册	是	首都医科大学附属北京儿童医院	自筹	自筹	化学药物	儿童急性髓细胞白血病	肿瘤	IV期临床试验4	随机平行对照	单中心			血液、骨髓	全部保存	正在进行	不限	0-18	新生儿、婴幼儿、儿童、青少年	未说明	暂未确定	未说明
ChiCTR1900026979	肠内营养粉剂（AA）治疗儿童活动期克罗恩病的多中心自身对照临床试验	2019-10-27	预注册	是	中国医学科学院北京协和医院	深圳万和制药有限公司	企业	化学药物	克罗恩病	消化系统	上市后药物4	单臂	境内多中心	4	首都医科大学附属北京儿童医院、上海市儿童医院	血液	销毁	尚未开始	不限	6-17	儿童、青少年	开放	暂未确定	CRF
ChiCTR1900026884	中医整体方案治疗儿童急性细菌性下尿路感染(膀胱湿热证)的疗效研究	2019-10-25	预注册	是	长春中医药大学附属医院	国家重点研发计划	国家财政	中药/天然药物	儿童急性细菌性下尿路感染	泌尿生殖系统	探索性研究/预实验0	随机平行对照	境内多中心	3	首都医科大学附属北京儿童医院、深圳市儿童医院	血液、尿液	全部销毁	正在进行	不限	3-12	儿童、青少年	双盲	有	EDC
ChiCTR1900026872	不同剂量的右美托咪定对小儿麻醉深度监测的影响	2019-10-24	预注册	是	湖南省儿童医院	湖南省青年自然科学基金支持	地方财政	化学药物	麻醉镇静	麻醉镇静	上市后药物4	随机平行对照	单中心			无		尚未开始	不限	5-12	儿童、青少年	三盲	有	CRF
ChiCTR1900026847	复方黄黛片联合达沙替尼及常规化疗治疗儿童ph+ALL的随机对照临床研究	2019-10-24	预注册	否	上海儿童医学中心	无	无	中药/天然药物	儿童Ph+急性淋巴细胞白血病	肿瘤	上市后药物4	随机平行对照	境内多中心	3	复旦大学儿科医院、上海交通大学医学院附属儿童医院	骨髓	销毁	尚未开始	不限	1-18	婴幼儿、儿童、青少年	双盲	有	CRF+EDC
ChiCTR1900026795	右美托咪定减轻小儿日间手术术后炎症反应的随机对照试验	2019-10-22	预注册	是	湖南省儿童医院	湖南省卫计委科研立项经费支持	地方财政	化学药物	麻醉镇静	麻醉镇静	上市后药物4	随机平行对照	单中心			血液	销毁	正在进行	不限	6-11	儿童	三盲	有	CRF
ChiCTR1900026488	雾化吸入糖皮质激素预防新生儿支气管肺发育不良的多中心研究	2019-10-12	预注册	是	广东省妇幼保健院	自筹	自筹	化学药物	支气管肺发育不良	呼吸系统	治疗新技术临床试验	连续入组（序贯法）	境内多中心	4	东莞市儿童医院、中山市博爱医院	血液	销毁	正在进行	不限	新生儿	新生儿	未说明	有	CRF+EDC
ChiCTR1900026459	儿童单纯性肥胖症综合管理创新平台建设	2019-10-11	补注册	是	福建省福州儿童医院	福州市卫生计生科技计划项目	地方财政	生物制品	肥胖	内分泌、营养、代谢系统	上市后药物4	随机平行对照	单中心			血液、尿液、粪便	全部销毁	正在进行	不限	6-15	儿童、青少年	未说明	暂未确定	CRF+EDC
ChiCTR1900026118	单次吸入七氟烷与氯胺酮滴鼻给药用于1~6岁MRI镇静失败儿童补救镇静效果的比较	2019-09-22	预注册	是	重庆医科大学附属儿童医院	自筹	自筹	化学药物	麻醉镇静	麻醉镇静	探索性研究/预实验0	随机平行对照	单中心			无		正在进行	不限	1-6	婴幼儿、儿童	未说明	暂未确定	EDC
ChiCTR1900026060	不同麻醉方式对小儿隐匿阴茎和尿道下裂术后快速康复的作用研究	2019-09-20	预注册	是	浙江大学附属儿童医院	自筹	自筹	化学药物	麻醉镇静	麻醉镇静	其他N/A	随机平行对照	单中心			无		正在进行	男	1-13	婴幼儿、儿童、青少年	未说明	有	CRF
ChiCTR1900025783	中国儿童组织细胞病协作组LCH-2019方案（CCHG-LCH-2019）	2019-09-07	预注册	是	首都医科大学附属北京儿童医院	北京市医院管理中心儿科学科协同发展中心专项经费资助	地方财政	化学药物	朗格罕细胞组织细胞增生症	肿瘤	探索性研究/预实验0	随机平行对照	境内多中心	20	浙江大学医学院附属儿童医院、南京医科大学附属南京儿童医院、重庆医科大学附属儿童医院、陆军总医院附属八一儿童医院、首都儿科研究所附属儿童医院、安徽省儿童医院、苏州大学附属儿童医院、郑州市儿童医院、北京京都儿童医院	血液、骨髓、受累部位组织	全部销毁	尚未开始	不限	0-18	新生儿、婴幼儿、儿童、青少年	未说明	有	CRF+EDC
ChiCTR1900025281	术前吸入沙丁胺醇用于支原体肺炎患儿行无痛纤维支气管镜检查的临床观察	2019-08-20	预注册	是	重庆医科大学附属儿童医院	自筹	自筹	化学药物	麻醉镇静	麻醉镇静	探索性研究/预实验0	随机平行对照	单中心			无		尚未开始	不限	1-10	婴幼儿、儿童	双盲	有	CRF
ChiCTR1900024853	维生素A干预对儿童高血压患病风险的作用及机制研究	2019-07-31	预注册	是	重庆医科大学附属儿童医院	2015年国家青年科学基金	国家财政	化学药物	儿童高血压	循环系统	上市后药物4	随机平行对照	单中心			血液、尿液	全部保存	尚未开始	不限	10-13	儿童、青少年	单盲	有	CRF
ChiCTR1900024630	益生菌干预调节便秘儿童的肠道微生态研究	2019-07-18	预注册	是	山东大学齐鲁儿童医院	自筹	自筹	生物制品	便秘	消化系统	探索性研究/预实验0	随机平行对照	单中心			粪便	销毁	正在进行	不限	1-14	婴幼儿、儿童、青少年	未说明	暂未确定	CRF
ChiCTR1900024202	盐酸纳布啡注射液用于小儿腹腔镜手术围术期镇痛的有效性和安全性的多中心、随机、双盲、阳性药物平行对照临床研究	2019-06-30	预注册	是	温州医科大学附属育英儿童医院	自筹	自筹	化学药物	麻醉镇静	麻醉镇静	上市后药物4	随机平行对照	境内多中心	5	首都医科大学附属北京儿童医院、上海儿童医学中心、浙江大学医学院附属儿童医院、广州市妇女儿童医疗中心	无		尚未开始	不限	1-7	婴幼儿、儿童	双盲	暂未确定	CRF+EDC
ChiCTR1900023684	益同成长益生菌固体饮料用于儿童排铅的随机、双盲、安慰剂对照、多中心临床研究	2019-06-07	预注册	是	上海儿童医学中心	自筹	自筹	生物制品	儿童高铅血症	血液系统	其他N/A	随机平行对照	境内多中心	3	郑州市儿童医院、西安市儿童医院	血液、粪便	全部销毁	尚未开始	不限	1-6	婴幼儿、儿童	双盲	无	CRF
ChiCTR1900023334	右美托咪定联合咪达唑仑在儿童MRI镇静中的应用： 一项前瞻性，多中心，随机，对照实验	2019-05-22	预注册	是	广州市妇女儿童医疗中心	无	无	化学药物	麻醉镇静	麻醉镇静	上市后药物4	随机平行对照	境外多中心	5	上海儿童医学中心、重庆医科大学附属儿童医院、香港儿童医院	口腔黏膜、鼻腔黏膜	全部销毁	正在进行	不限	0-3	新生儿、婴幼儿、儿童	双盲	有	EDC
ChiCTR1900023274	清热解毒合剂治疗儿童病毒性脑炎脑膜炎的实用性、随机、对照、多中心临床研究	2019-05-20	预注册	是	首都医科大学附属北京地坛医院	“十三五”国家科技重大专项课题经费	国家财政	中药/天然药物	病毒性脑炎脑膜炎	神经系统	上市后药物4	随机平行对照	境内多中心	12	聊城市儿童医院、广州市妇女儿童医疗中心	血液、尿液、粪便、脑脊液	全部销毁	尚未开始	不限	1-14	婴幼儿、儿童、青少年	未说明	暂未确定	CRF+EDC
ChiCTR1900022792	阿奇霉素，头孢克洛，阿莫西林针对儿童扁桃体炎疗效比较的临床研究	2019-04-26	补注册	是	南京医科大学附属儿童医院	自筹	自筹	化学药物	扁桃体炎	呼吸系统	上市后药物4	随机平行对照	单中心			唾液	销毁	结束	不限	2-12	儿童、青少年	双盲	暂未确定	EDC
ChiCTR1900022654	神曲消食口服液治疗儿童功能性消化不良临床试验	2019-04-20	预注册	是	上海交通大学医学院附属瑞金医院	自筹	自筹	中药/天然药物	功能性消化不良	消化系统	上市后药物4	随机平行对照	境内多中心	20	首都医科大学附属北京儿童医院、上海儿童医学中心、复旦大学附属儿科医院、广东省妇幼保健院、南京医科大学附属南京儿童医院、苏州大学附属儿童医院、安徽省儿童医院、武汉市儿童医院、湖南省儿童医院、重庆医科大学附属儿童医院、成都市妇女儿童中心医院	血液、尿液、粪便	全部销毁	尚未开始	不限	3-14	儿童、青少年	双盲	有	EDC
ChiCTR1900021854	氢化可的松治疗极早产儿早期支气管肺发育不良：随机对照试验研究方案	2019-03-13	预注册	是	西南医科大学附属医院	西南医科大学研究基金	高校	化学药物	支气管肺发育不良	呼吸系统	上市后药物4	随机平行对照	境内多中心	3	四川省妇女儿童医院、成都妇女儿童中心医院	无		正在进行	不限	早产儿	早产儿	开放	有	EDC
ChiCTR1900021561	口服渗透性缓泻剂在预防腹部手术术后肠梗阻发生中的作用研究：前瞻性、单中心、空白对照试验	2019-02-27	预注册	否	重庆医科大学附属儿童医院	自筹	自筹	化学药物	肠梗阻	消化系统	其他N/A	随机平行对照	单中心			血液	销毁	尚未开始	不限	0-18	新生儿、婴幼儿、儿童、青少年	开放	有	CRF
ChiCTR1900021390	地塞米松降低儿童肠套叠早期复发率的单中心、空白对照、前瞻性临床研究	2019-02-18	预注册	否	重庆医科大学附属儿童医院	无	无	化学药物	肠套叠	消化系统	IV期临床试验4	随机平行对照	单中心			血液	销毁	尚未开始	不限	0.3-18	婴幼儿、儿童、青少年	开放	有	CRF
ChiCTR1900021386	儿童重症革兰阳性球菌感染优化抗菌药物治疗策略研究	2019-02-18	补注册	是	首都医科大学附属北京儿童医院	北京市医管局临床医学发展专项	地方财政	化学药物	感染性疾病	感染性	其他N/A	随机平行对照	单中心			血液	销毁	正在进行	不限	0-1.5	新生儿、婴幼儿	未说明	有	CRF
ChiCTR1900021325	右美托咪定用于预防儿童血管介入诊疗麻醉后躁动的随机双盲对照研究	2019-02-15	预注册	是	昆明市儿童医院	自筹	自筹	化学药物	麻醉镇静	麻醉镇静	上市后药物4	随机平行对照	单中心			无		尚未开始	不限	2-10	儿童	双盲	有	CRF+EDC
ChiCTR1900021060	芩香清解口服液治疗小儿流感（表里俱热证）的随机双盲对照试验	2019-01-27	预注册	是	天津中医药大学第一附属医院	广州一品红制药有限公司	企业	中药/天然药物	流感	感染性	上市后药物4	随机平行对照	境内多中心	13	佛山市妇幼保健院、西安市儿童医院、河北省儿童医院、上海交通大学医学院附属上海儿童医学中心、首都医科大学附属北京儿童医院、广东省妇幼保健院	血液	销毁	尚未开始	不限	1-13	婴幼儿、儿童、青少年	双盲	无	EDC
ChiCTR1900020694	右美托咪定滴鼻联合七氟烷吸入给药在儿童MRI检查镇静中的应用	2019-01-13	预注册	否	重庆医科大学附属儿童医院	自筹	自筹	化学药物	麻醉镇静	麻醉镇静	治疗新技术临床试验	随机平行对照	单中心			无		尚未开始	不限	1-6	婴幼儿、儿童	未说明	暂未确定	EDC
ChiCTR1900020528	青少年儿童代谢综合征药物治疗临床研究	2019-01-06	预注册	是	湖南省儿童医院	湖南省自然科学基金	地方财政	化学药物	代谢综合征	内分泌、营养、代谢系统	治疗新技术临床试验	半随机对照	单中心			血液	销毁	正在进行	不限	6-18	儿童、青少年	未说明	暂未确定	EDC
ChiCTR1800020373	重组人干扰素α2b喷雾剂（假单胞菌）治疗儿童急性上呼吸道感染的多中心、随机、阳性药、平行对照临床研究	2018-12-27	预注册	是	中国医科大学附属盛京医院	中国初级卫生保健基金会	基金会/社会组织	生物制品	儿童急性上呼吸道感染	呼吸系统	上市后药物4	随机平行对照	境内多中心	15	首都医科大学附属北京儿童医院、山东大学齐鲁儿童医院、福建省福州儿童医院、河南省儿童医院、河北省儿童医院、北京市怀柔区妇幼保健院	血液、鼻拭子、咽拭子	全部销毁	结束	不限	1-14	婴幼儿、儿童、青少年	未说明	无	CRF
ChiCTR1800020307	纳美芬在小儿日间手术中的应用	2018-12-23	预注册	是	南京医科大学附属儿童医院	院级科研经费	医院	化学药物	麻醉镇静	麻醉镇静	其他N/A	随机平行对照	单中心			无		正在进行	不限	1-6	婴幼儿、儿童	未说明	有	CRF
ChiCTR1800020177	小儿金翘颗粒治疗儿童流行性感冒（风热证）的随机对照、多中心临床试验	2018-12-19	预注册	是	天津中医药大学第一附属医院	四川凯京制药有限公司	企业	中药/天然药物	流行性感冒	呼吸系统	上市后药物4	随机平行对照	境内多中心	15	太原市妇幼保健院、徐州市儿童医院	血液	销毁	尚未开始	不限	1-13	婴幼儿、儿童、青少年	未说明	无	EDC
ChiCTR1800020103	复方紫草油治疗轻中度尿布皮炎的随机、开放、阳性药平行对照、多中心临床试验方案	2018-12-14	预注册	是	首都医科大学附属北京儿童医院	健民集团叶开泰国药（随州）有限公司	企业	中药/天然药物	尿布皮炎	泌尿生殖系统	上市后药物4	随机平行对照	单中心			无		正在进行	不限	0-1	新生儿、婴幼儿	开放	有	EDC
ChiCTR1800019832	益生菌干预调节哮喘儿童的肠道微生态研究	2018-12-02	预注册	是	山东大学齐鲁儿童医院	医院	医院	生物制品	哮喘	呼吸系统	其他N/A	随机平行对照	单中心			粪便	销毁	尚未开始	不限	3-14	儿童、青少年	未说明	暂未确定	CRF
ChiCTR1800019815	儿童围术期静脉铁剂输注的重要作用	2018-11-30	预注册	是	重庆医科大学附属儿童医院	重庆市卫生计生委医学科研项目	地方财政	化学药物	缺铁性贫血	血液系统	I期临床试验1	横断面（错误。随机平行对照）	单中心			血液	销毁	正在进行	男	0-14	新生儿、婴幼儿、儿童、青少年	未说明	有	EDC
ChiCTR1800019546	大剂量沐舒坦治疗婴幼儿百日咳的多中心研究	2018-11-18	预注册	是	汕头大学医学院第二附属医院	无	无	化学药物	急性呼吸道传染病	呼吸系统	治疗新技术临床试验	随机平行对照	境内多中心	3	广州市妇女儿童医疗中心、深圳市儿童医院	血液、鼻咽拭子	全部销毁	正在进行	不限	0-1	新生儿、婴幼儿	开放	有	CRF
ChiCTR1800019007	不同剂量金振口服液联合阿奇霉素（希舒美）治疗儿童肺炎支原体肺炎评价其缩短病程、改善病情作用并观察其安全性的随机双盲、三臂平行对照、多中心临床研究	2018-10-21	预注册	是	天津中医药大学第一附属医院	江苏康缘药业股份有限公司	企业	中药/天然药物	儿童肺炎支原体肺炎	呼吸系统	上市后药物4	随机平行对照	境内多中心	8	首都医科大学附属北京儿童医院、石家庄市妇幼保健院	血液、尿液	全部销毁	正在进行	不限	2-13	儿童、青少年	双盲	有	CRF
ChiCTR1800018912	全身麻醉静脉诱导时不同给药顺序对咪达唑仑矛盾反应的影响	2018-10-16	预注册	是	上海市儿童医院	科室科研基金	医院	化学药物	麻醉镇静	麻醉镇静	I期临床试验1	随机平行对照	单中心			无		正在进行	男	0.5-12	婴幼儿、儿童、青少年	未说明	有	CRF+EDC
ChiCTR1800018707	复方聚乙二醇电解质散在儿童结肠镜检查前肠道准备中的效果和安全性研究	2018-10-04	预注册	是	浙江大学附属儿童医院	自筹	自筹	化学药物	肠道准备	消化系统	治疗新技术临床试验	随机平行对照	单中心			血液	销毁	正在进行	不限	1.5-18	婴幼儿、儿童、青少年	未说明	无	EDC
ChiCTR1800018471	益生菌干预调节阿奇霉素治疗肺炎儿童的肠道微生态	2018-09-20	预注册	是	山东大学齐鲁儿童医院	医院	医院	生物制品	肺炎支原体肺炎	呼吸系统	其他N/A	随机平行对照	单中心			粪便	销毁	正在进行	不限	3-14	儿童、青少年	未说明	暂未确定	CRF
ChiCTR1800017994	糖皮质激素联合丙种球蛋白治疗川崎病的临床研究	2018-08-25	预注册	是	青岛市妇女儿童医院	自筹	自筹	化学药物	川崎病	免疫系统	其他N/A	随机平行对照	单中心			血液	销毁	正在进行	不限	0-18	新生儿、婴幼儿、儿童、青少年	未说明	暂未确定	CRF
ChiCTR1800017926	丹参酮凝胶外用治疗小儿血管瘤前瞻性、多中心、自身空白对照临床试验	2018-08-22	预注册	是	上海交通大学医学院附属新华医院	上海交通大学医学院	高校	中药/天然药物	血管瘤	肿瘤	治疗新技术临床试验	随机平行对照	境内多中心	3	上海市儿童医院、上海市儿童医学中心	无		尚未开始	不限	0-1	新生儿、婴幼儿	未说明	暂未确定	EDC
ChiCTR1800017653	小儿术后使用右美托咪定复合舒芬太尼镇痛的安全性与有效性的随机对照临床研究	2018-08-08	预注册	是	首都儿科研究所附属儿童医院	医院科室经费	医院	化学药物	麻醉镇静	麻醉镇静	治疗新技术临床试验	随机平行对照	单中心			无		正在进行	不限	1-6	婴幼儿、儿童	未说明	有	CRF
ChiCTR1800017571	奥司他韦治疗儿童甲型流感和乙型流感的临床安全综合评价分析	2018-08-04	预注册	是	复旦大学附属儿科医院	国家自然科学基金面上项目	国家财政	化学药物	甲型流感	感染性	上市后药物4	随机平行对照	单中心			血液	销毁	尚未开始	不限	0-18	新生儿、婴幼儿、儿童、青少年	未说明	暂未确定	未说明
ChiCTR1800017144	聚乙二醇重组人生长激素治疗生长激素缺乏儿童药物反应差异研究	2018-07-13	预注册	是	浙江大学附属儿童医院	长春金赛药业股份有限公司、自筹	企业	生物制品	生长激素缺乏症	内分泌、营养、代谢系统	上市后药物4	随机平行对照	境内多中心	4	长春市儿童医院、广州市妇女儿童医疗中心	血液	销毁	正在进行	不限	3-14	儿童、青少年	未说明	无	EDC
ChiCTR1800015609	腺苷受体SNPs多态性与咖啡因治疗早产儿呼吸暂停疗效的相关性研究	2018-04-11	预注册	否	重庆医科大学附属儿童医院	自筹	自筹	化学药物	早产儿呼吸暂停	呼吸系统	III期临床试验3	非随机对照	单中心			血液	销毁	尚未开始	男	早产儿	早产儿	未说明	有	CRF+EDC
ChiCTR1800015578	右美托咪定复合咪唑安定滴鼻对小儿麻醉诱导的影响：一个随机双盲对照试验	2018-04-08	预注册	是	温州医科大学附属育英儿童医院	无	无	化学药物	麻醉镇静	麻醉镇静	其他N/A	随机平行对照	单中心			无		正在进行	不限	1-6	婴幼儿、儿童	双盲	暂未确定	CRF+EDC
ChiCTR1800015250	胆道闭锁Kasai术后熊去氧胆酸疗效多中心RCT研究	2018-03-19	预注册	是	复旦大学附属儿科医院	医院	医院	化学药物	胆道闭锁	发育异常	其他N/A	随机平行对照	单中心			尿液	销毁	正在进行	不限	新生儿	新生儿	未说明	有	CRF+EDC
ChiCTR1800014748	三氧化二砷联合化疗治疗4/M期神经母细胞瘤有效性和安全性的前瞻性、单臂开放、多中心临床研究	2018-02-02	预注册	是	中山大学孙逸仙纪念医院	基金	基金会/社会组织	化学药物	4/M期神经母细胞瘤	肿瘤	II期临床试验2	单臂	境内多中心	25	广州市妇女儿童医疗中心、深圳市儿童医院、武汉市儿童医院、昆明市儿童医院、江西省儿童医院、浙江大学医学院附属儿童医院、湖南省儿童医院	血液、尿液	全部销毁	正在进行	不限	0-14	新生儿、婴幼儿、儿童、青少年	开放	有	CRF+EDC
ChiCTR1800014531	小儿风热清合剂上市后再评价临床研究	2018-01-19	预注册	是	北京中医药大学东直门医院	邯郸制药股份有限公司	企业	中药/天然药物	小儿急性上呼吸道感染（风热感冒证）	呼吸系统	上市后药物4	随机平行对照	境内多中心	7	乌鲁木齐儿童医院	血液、尿液	全部销毁	正在进行	不限	1-12	婴幼儿、儿童、青少年	双盲	暂未确定	未说明
ChiCTR-INR-17013935	盐酸氢吗啡酮复合氟比洛芬酯用于小儿术后镇痛的有效性和安全性：前瞻性、随机、多中心临床研究	2017-12-14	预注册	是	广州市妇女儿童医疗中心	自筹	自筹	化学药物	麻醉镇静	麻醉镇静	治疗新技术临床试验	随机平行对照	境内多中心	9	深圳市儿童医院、东莞市儿童医院、海南省妇女儿童医疗中心、海口市妇幼保健院	血液	销毁	正在进行	不限	0.5-3	婴幼儿、儿童	未说明	有	CRF+EDC
ChiCTR-IOR-17013754	雾化吸入高渗盐水/沙丁胺醇治疗轻中度毛细支气管炎的临床研究	2017-12-07	补注册	否	重庆医科大学附属儿童医院	无	无	化学药物	毛细支气管炎	呼吸系统	其他N/A	随机平行对照	单中心			无		结束	不限	0-18	新生儿、婴幼儿、儿童、青少年	未说明	暂未确定	CRF
ChiCTR-IPR-17013279	氨溴索雾化吸入对新生儿呼吸机相关性肺炎的临床结局及导管微生态的影响	2017-11-07	预注册	是	重庆医科大学附属儿童医院	国家临床重点专科建设项目	国家财政	化学药物	新生儿呼吸机导管相关性感染	呼吸系统	上市后药物4	随机平行对照	单中心			痰液	销毁	正在进行	不限	0-1	新生儿、婴幼儿	未说明	暂未确定	EDC
ChiCTR-IPR-1701296	评价盐酸纳布啡注射液用于小儿术后镇痛的有效性和安全性的随机、双盲、多中心临床试验	2017-10-13	补注册	是	温州医科大学附属第二医院	宜昌人福药业有限责任公司	企业	化学药物	麻醉镇静	麻醉镇静	上市后药物4	随机平行对照	境内多中心	6	首都医科大学附属北京儿童医院、上海交通大学医学院附属上海儿童医学中心、南京医科大学附属南京儿童医院、郑州大学第三附属医院、广州市妇女儿童医疗中心	无		结束	不限	3-11	儿童	双盲	暂未确定	EDC
ChiCTR-IPR-17012518	小儿右美托咪定不同给药方式的安全性、有效性及其药代动力学研究	2017-09-02	预注册	是	温州医科大学附属育英儿童医院	浙江省自然科学基金	地方财政	化学药物	麻醉镇静	麻醉镇静	上市后药物4	随机平行对照	单中心			血液	销毁	正在进行	不限	3-9	儿童	未说明	有	CRF+EDC
ChiCTR-IPR-17012450	穿心莲内酯磺化物雾化吸入治疗儿童急性呼吸窘迫综合征疗效评估：单中心前瞻性预探索研究	2017-08-23	预注册	是	首都医科大学附属北京儿童医院	吴阶平医学基金会	基金会/社会组织	中药/天然药物	儿童急性呼吸窘迫综合征	呼吸系统	上市后药物4	随机平行对照	单中心			血液、肺泡灌洗液	全部销毁	结束	不限	0-18	新生儿、婴幼儿、儿童、青少年	未说明	有	CRF
ChiCTR-INR-17012344	亚低温联合促红细胞生成素治疗新生儿缺氧缺血性脑病的疗效及机制研究	2017-08-11	预注册	否	郑州儿童医院	课题拨款及自筹	医院	生物制品	新生儿缺氧缺血性脑病	神经系统	治疗新技术临床试验	随机平行对照	单中心			血液	保存	正在进行	不限	新生儿	新生儿	未说明	有	EDC
ChiCTR-IPR-17012293	静灵口服液循证临床研究	2017-08-08	补注册	是	首都医科大学附属北京安定医院	辽宁东方人药业有限公司	企业	中药/天然药物	注意缺陷多动障碍	精神、行为或神经发育障碍	上市后药物4	随机平行对照	境内多中心	7	首都大学附属北京儿童医院、复旦大学附属儿科医院、西安市儿童医院、华西妇产儿童医院、重庆医科大学附属儿童医院	血液、尿液	全部销毁	正在进行	不限	6-16	儿童、青少年	双盲	有	CRF
ChiCTR-IIR-17012223	一项多中心、随机、对照试验评价美普清（盐酸丙卡特罗）联用白三平（孟孟鲁司特钠）对照白三平（孟鲁司特钠）治疗咳嗽变异性哮喘（CVA）的有效性和安全性的临床研究	2017-08-02	补注册	是	首都医科大学附属北京儿童医院	浙江大冢制药有限公司	企业	化学药物	咳嗽变异性哮喘	呼吸系统	IV期临床试验4	随机平行对照	境内多中心	5	苏州大学附属儿童医院、福州市儿童医院、天津市儿童医院	无		结束	不限	2-14	儿童、青少年	未说明	有	CRF
ChiCTR-INR-17011829	托珠单抗治疗全身型幼年特发性关节炎多中心临床研究方案	2017-07-02	预注册	是	深圳市儿童医院	深圳市卫生和计划生育委员会	地方财政	生物制品	全身型幼年特发性关节炎	骨骼肌肉关节系统	治疗新技术临床试验	随机平行对照	境内多中心	5	重庆医科大学附属儿童医院、复旦大学附属儿童医院、南京医科大学附属南京儿童医院	血液	销毁	尚未开始	不限	未说明	未说明	未说明	暂未确定	CRF+EDC
ChiCTR-IOD-17011601	右美托咪定对小儿七氟烷麻醉顺利拔管的半数有效浓度的影响	2017-06-09	补注册	是	温州医科大学附属育英儿童医院	温州市公益性科技计划项目	地方财政	化学药物	麻醉镇静	麻醉镇静	其他N/A	随机平行对照	单中心			无		结束	不限	3-7	儿童	未说明	暂未确定	EDC
ChiCTR-INR-17011042	静宁配方颗粒治疗儿童注意力缺陷多动障碍的临床疗效评价研究	2017-04-01	预注册	是	北京中医药大学东直门医院	医院	医院	中药/天然药物	注意力缺陷多动障碍	精神、行为或神经发育障碍	治疗新技术临床试验	随机平行对照	境内多中心	3	首都医科大学附属北京儿童医院	血液、尿液	全部销毁	正在进行	不限	6-14	儿童、青少年	未说明	暂未确定	未说明
ChiCTR-IPR-17011035	小儿柴芩清解颗粒上市后临床研究	2017-03-31	预注册	是	北京中医药大学东直门医院	三普药业有限公司	企业	中药/天然药物	小儿急性上呼吸道感染（表里俱热证）	呼吸系统	上市后药物4	随机平行对照	境内多中心	10	安徽省儿童医院	血液、尿液	全部销毁	正在进行	不限	1-12	婴幼儿、儿童、青少年	双盲	暂未确定	未说明
ChiCTR-IPR-17010658	小儿不同剂量右美托咪定单次快速注射的安全性与有效性的随机、双盲、前瞻性研究	2017-02-17	预注册	是	温州医科大学附属育英儿童医院	浙江省自然科学基金	地方财政	化学药物	麻醉镇静	麻醉镇静	上市后药物4	随机平行对照	单中心			血液	销毁	正在进行	不限	4-10	儿童	双盲	暂未确定	EDC
ChiCTR-INR-17010564	危重型手足口病患儿水通道蛋白4表达的临床意义及硫酸镁的干预作用	2017-02-07	预注册	是	徐州医科大学附属徐州儿童医院	江苏省卫生计生委青年课题	地方财政	化学药物	手足口病	消化系统	治疗新技术临床试验	随机平行对照	单中心			血液、脑脊液	全部销毁	正在进行	不限	0.8-3.5	婴幼儿、儿童	双盲	暂未确定	EDC
ChiCTR-IOR-16009780	右美托咪定联合氯胺酮滴鼻用于先天性心脏病患儿心脏彩超检查镇静的效果观察	2016-11-08	预注册	否	重庆医科大学附属儿童医院	自筹	自筹	化学药物	麻醉镇静	麻醉镇静	其他N/A	随机平行对照	单中心			无		正在进行	不限	0-3	新生儿、婴幼儿、儿童	未说明	暂未确定	CRF+EDC
ChiCTR-IPR-16009684	喜炎平注射液治疗儿童支气管炎临床疗效和安全性的多中心、随机对照、开放性、加载临床试验方案	2016-10-28	预注册	是	华西妇产儿童医院	江西青峰药业有限公司	企业	中药/天然药物	儿童支气管炎	呼吸系统	上市后药物4	随机平行对照	境内多中心	7	广州市妇女儿童医疗中心、南京医科大学附属南京儿童医院、重庆医科大学附属儿童医院、江西省儿童医院	血液	销毁	正在进行	不限	1-3	婴幼儿、儿童	未说明	暂未确定	CRF
ChiCTR-INR-16009235	维生素D对幼年特发性关节炎（JIA）患儿血清白介素及肿瘤坏死因子α水平的影响	2016-10-12	预注册	是	重庆医科大学附属儿童医院	重庆市卫生和计划生育委员会医学科研项目经费	地方财政	化学药物	幼年特发性关节炎	骨骼肌肉关节系统	治疗新技术临床试验	随机平行对照	单中心			血液	销毁	正在进行	不限	未说明	未说明	未说明	暂未确定	CRF+EDC
ChiCTR-IPR-16009033	地衣芽孢杆菌活菌颗粒预防儿童抗生素相关性腹泻(AAD)多中心、随机双盲、对照临床试验	2016-08-16	预注册	否	深圳市儿童医院	东北制药集团沈阳第一制药有限公司	企业	生物制品	儿童抗生素相关性腹泻	消化系统	上市后药物4	随机平行对照	境内多中心	8	南京医科大学附属南京儿童医院、郑州儿童医院、沈阳市儿童医院	粪便	销毁	尚未开始	不限	0.1-3	婴幼儿、儿童	双盲	暂未确定	EDC
ChiCTR-IPR-16008981	盐酸帕洛诺司琼联合地塞米松预防儿童化疗诱发恶心呕吐临床试验	2016-08-05	预注册	否	重庆医科大学附属儿童医院	国家临床重点专科建设资助项目	国家财政	化学药物	化疗后恶心、呕吐	消化系统	上市后药物4	随机平行对照	单中心			血液	销毁	正在进行	不限	0-18	新生儿、婴幼儿、儿童、青少年	未说明	暂未确定	EDC
ChiCTR-INR-16008827	儿童免疫性血小板减少症一线治疗方案多中心临床研究	2016-07-12	预注册	是	首都医科大学附属北京儿童医院	无	无	生物制品	免疫性血小板减少症	血液系统	治疗新技术临床试验	随机平行对照	境内多中心	3	保定市儿童医院、成都市妇女儿童中心医院	无		尚未开始	不限	0.3-10	婴幼儿、儿童	未说明	暂未确定	EDC
ChiCTR-IPC-16008619	咪唑立宾联合激素治疗儿童紫癜性肾炎的有效性和安全性的前瞻性多中心开放性临床观察	2016-06-09	预注册	是	南京军区南京总医院	自筹	自筹	化学药物	儿童紫癜性肾炎	免疫系统	上市后药物4	横断面（错误。随机平行对照）	境内多中心	6	苏州大学附属儿童医院、首都医科大学附属北京儿童医院	血液、尿液	全部销毁	尚未开始	不限	5-18	儿童、青少年	开放	暂未确定	CRF+EDC
ChiCTR-IOR-16008223	长春新碱替代糖皮质激素作为卡波西样血管内皮瘤的一线治疗药物的多中心临床研究	2016-04-05	预注册	是	复旦大学附属儿科医院	上海市科学技术委员会	地方财政	化学药物	卡波西样血管内皮瘤	肿瘤	其他N/A	随机平行对照	境内多中心	10	苏州大学附属儿童医院、浙江大学医学院附属儿童医院、华西妇产儿童医院、上海儿童医学中心、广州市妇女儿童医疗中心	无		尚未开始	不限	0-12	新生儿、婴幼儿、儿童、青少年	未说明	暂未确定	CRF+EDC
ChiCTR-IOR-16007862	儿童丙种球蛋白无反应型川崎病个体化治疗的研究	2016-01-30	预注册	是	首都儿科研究所附属儿童医院	北京市医院管理局	地方财政	生物制品	川崎病	免疫系统	其他N/A	随机平行对照	境内多中心	3	首都医科大学附属北京儿童医院	血液	销毁	正在进行	不限	0-18	新生儿、婴幼儿、儿童、青少年	未说明	暂未确定	未说明
ChiCTR-IPR-15007189	瑞芬太尼应用于小儿术后镇痛疗效和安全性的研究	2015-10-09	预注册	是	重庆医科大学附属儿童医院	自筹	自筹	化学药物	麻醉镇静	麻醉镇静	上市后药物4	随机平行对照	单中心			血液	销毁	尚未开始	不限	未说明	未说明	未说明	暂未确定	未说明
ChiCTR-IPR-15007111	维生素A营养对儿童高血压患病风险的作用及机制研究	2015-09-20	预注册	是	重庆医科大学附属儿童医院	2015年国家青年科学基金	国家财政	化学药物	儿童高血压	循环系统	上市后药物4	随机平行对照	单中心			血液	销毁	尚未开始	不限	6-12	儿童、青少年	未说明	暂未确定	未说明
ChiCTR-IPR-15006847	玉屏风颗粒治疗小儿反复呼吸道感染安全性和有效性的随机、双盲、阳性药和安慰剂平行对照、多中心临床试验	2015-05-18	补注册	是	首都医科大学附属北京儿童医院	中国中药有限公司	企业	中药/天然药物	小儿反复呼吸道感染	呼吸系统	上市后药物4	随机平行对照	境内多中心	13	浙江大学医学院附属儿童医院、济南市儿童医院、重庆医科大学附属儿童医院、广东省妇幼保健院	血液	销毁	结束	不限	2-6	儿童	未说明	暂未确定	CRF
ChiCTR-IPR-15006629	恩丹西酮对儿童全麻复合骶管麻醉后寒颤的作用	2015-06-15	补注册	是	浙江大学附属儿童医院	自筹	自筹	化学药物	麻醉后寒颤	神经系统	上市后药物4	随机平行对照	单中心			无		结束	不限	8-13	儿童、青少年	未说明	暂未确定	未说明
ChiCTR-IOR-15006456	经颅多普勒超声监测下尼莫地平预防和治疗儿童颅内出血后脑血管痉挛临床研究	2015-05-17	预注册	是	首都医科大学附属北京儿童医院	北京市财政科技经费	地方财政	化学药物	颅内出血	神经系统	其他N/A	随机平行对照	单中心			无		尚未开始	不限	0-18	新生儿、婴幼儿、儿童、青少年	未说明	暂未确定	未说明
ChiCTR-IPR-15006071	重组人血小板生成素（特比澳）注射液用于完全缓解的儿童急性淋巴细胞白血病化疗后血小板减少症治疗的疗效和安全性的单中心、单药、随机对照临床研究	2015-03-13	预注册	是	浙江大学附属儿童医院	沈阳三生制药有限责任公司	企业	生物制品	急性淋巴细胞白血病	肿瘤	上市后药物4	随机平行对照	单中心			无		尚未开始	不限	0-17	新生儿、婴幼儿、儿童、青少年	未说明	暂未确定	未说明
ChiCTR-IPR-15005980	枯草杆菌二联活菌颗粒防治新生儿高胆红素血症的有效性及安全性评价的多中心、随机、安慰剂平行对照临床研究	2015-02-10	预注册	是	北京协和医院	北京韩美药品有限公司	企业	生物制品	高胆红素血症	内分泌、营养、代谢系统	上市后药物4	随机平行对照	境内多中心	4	首都医科大学附属北京妇产医院、北京海淀妇幼保健院	粪便	销毁	尚未开始	不限	新生儿	新生儿	未说明	暂未确定	未说明
ChiCTR-IPR-14005706	中国儿童肿瘤协作组急性淋巴细胞白血病2015方案多中心临床研究	2014-06-04	预注册	是	上海儿童医学中心	社会捐款、新加坡Viva基金会	基金会/社会组织	化学药物	急性淋巴细胞性白血病	肿瘤	IV期临床试验4	随机平行对照	境外多中心	20	苏州大学附属儿童医院、重庆医科大学附属儿童医院、昆明市南京儿童医院、华西妇产儿童医院、上海交通大学附属儿童医院、复旦大学附属上海儿科医院、广州市妇女儿童医疗中心、西北妇女儿童医院、江西省儿童医院	骨髓、血液、尿液、粪便、脑脊液、睾丸组织	全部销毁	正在进行	不限	0-18	新生儿、婴幼儿、儿童、青少年	开放	暂未确定	未说明
ChiCTR-OPC-14005659	小儿右美托咪定的药代动力学研究	2014-09-03	预注册	是	温州医科大学附属育英儿童医院	浙江省自然基金; 浙江省医药卫生科技计划项目	地方财政	化学药物	麻醉镇静	麻醉镇静	I期临床试验1	随机平行对照	单中心			血液	销毁	结束	不限	1-10	婴幼儿、儿童	未说明	暂未确定	未说明
ChiCTR-ROC-14005442	维生素A及其核受体在孤独症谱系障碍发病机制中的作用	2014-11-06	补注册	是	重庆医科大学附属儿童医院	2014年国家自然科学基金	国家财政	化学药物	孤独症谱系障碍	精神、行为或神经发育障碍	其他N/A	队列研究（错误。非随机对照）	单中心			血液、尿液、粪便	全部销毁	正在进行	不限	2-14	儿童、青少年	未说明	暂未确定	未说明
ChiCTR-IPR-14005413	重组人干扰素α-1b不同给药途径治疗婴幼儿毛细支气管炎的多中心、随机、空白对照临床试验	2014-10-15	预注册	否	华西妇产儿童医院	深圳科兴生物工程有限公司	企业	生物制品	毛细支气管炎	呼吸系统	上市后药物4	随机平行对照	境内多中心	17	成都市妇女儿童中心医院	血液	销毁	正在进行	不限	0-2	新生儿、婴幼儿、儿童	未说明	暂未确定	未说明
ChiCTR-IPR-14005376	热毒宁注射液治疗手足口病（神经系统受累期） 有效性及安全性的多中心、随机开放、平行对照临床试验	2014-09-19	补注册	是	重庆医科大学附属儿童医院	江苏康缘药业股份有限公司	企业	中药/天然药物	手足口病	消化系统	上市后药物4	随机平行对照	境内多中心	5	华西妇产儿童医院、湖南省儿童医院、南京医科大学附属南京儿童医院	血液、尿液、粪便	全部销毁	正在进行	不限	1-7	婴幼儿、儿童	未说明	暂未确定	未说明
ChiCTR-IPR-14005345	盐酸氢吗啡酮注射液用于小儿患者术后镇痛有效性和安全性的随机、对照、前瞻性研究	2014-10-14	预注册	是	温州医科大学附属育英儿童医院	宜昌人福药业有限责任公司	企业	化学药物	麻醉镇静	麻醉镇静	上市后药物4	随机平行对照	单中心			无		尚未开始	不限	7-14	儿童、青少年	未说明	暂未确定	未说明
ChiCTR-TRC-14005153	重组人干扰素α-1b治疗感染EV71手足口病患儿的疗效观察试验方案	2014-08-28	预注册	是	郑州大学第一附属医院	深圳科兴生物工程有限公司	企业	生物制品	手足口病	消化系统	上市后药物4	随机平行对照	境内多中心	3	郑州市儿童医院、开封市儿童医院	无		正在进行	不限	1-5	婴幼儿、儿童	未说明	暂未确定	未说明
ChiCTR-TRC-14005124	布拉氏酵母菌散预防小儿肺炎继发腹泻随机空白对照多中心临床研究	2014-08-18	预注册	是	浙江大学附属儿童医院	深圳市康哲药业有限公司	企业	生物制品	急性腹泻	消化系统	上市后药物4	随机平行对照	境内多中心	20	杭州市儿童医院、湖州市妇幼保健院、绍兴市妇幼保健院	粪便	销毁	正在进行	不限	0-6	新生儿、婴幼儿、儿童	未说明	暂未确定	未说明
ChiCTR-TRC-14004559	不同剂量口服内消旋布洛芬治疗早产儿动脉导管未闭的随机对照临床试验研究	2014-04-15	预注册	是	复旦大学附属儿科医院	医院	医院	化学药物	动脉导管未闭	循环系统	上市后药物4	随机平行对照	单中心			无		结束	不限	早产儿	早产儿	双盲	无	未说明
ChiCTR-TRC-14004321	糖皮质激素甲泼尼龙低剂量方案和高剂量方案治疗儿童重症支原体肺炎的有效性和安全性评价：多中心、随机、单盲临床试验	2014-02-26	预注册	是	首都医科大学附属北京儿童医院	国家呼吸临床医学研究中心	医院	化学药物	儿童重症支原体肺炎	呼吸系统	其他N/A	随机平行对照	单中心			血液、支气管灌洗液	全部销毁	正在进行	不限	0-5	新生儿、婴幼儿、儿童	单盲	暂未确定	未说明
ChiCTR-TRC-12002479	0.03%他克莫司软膏长期间歇性维持治疗儿童中重度特应性皮炎的多中心、开放、随机、对照研究	2014-09-21	预注册	是	北京大学第一医院	阿斯泰来制药（中国）有限公司	企业	化学药物	特应性皮炎	皮肤系统	上市后药物4	随机平行对照	境内多中心	7	首都医科大学附属北京儿童医院、重庆医科大学附属儿童医院、广州市妇女儿童医疗中心、复旦大学附属华山医院、上海儿童医学中心	无		结束	不限	2-15	儿童、青少年	开放	暂未确定	未说明
ChiCTR-TRC-13004924	酪酸梭菌二联活菌散剂对抗生素（阿奇霉素+头孢孟多）治疗所致肠道菌群紊乱及肠黏膜损伤的保护作用：前瞻性、随机、空白对照临床观察试验方案	2013-12-20	预注册	是	首都医科大学附属北京儿童医院	深圳科兴生物工程有限公司	企业	生物制品	支原体肺炎合并混合感染	呼吸系统	上市后药物4	随机平行对照	境内多中心	2		血液、粪便	全部销毁	正在进行	不限	3-15	儿童、青少年	未说明	暂未确定	未说明
ChiCTR-TRC-13004020	白茅根汤剂治疗儿童单纯性血尿疗效观察-随机、开放性研究	2013-12-19	预注册	是	香港威尔斯医院公共卫生学院	香港威尔斯医院公共卫生学院	高校	中药/天然药物	儿童单纯性血尿	泌尿生殖系统	III期临床试验3	随机平行对照	单中心		浙江大学医学院附属儿童医院	尿液	销毁	结束	不限	4-14	儿童、青少年	开放	暂未确定	未说明
ChiCTR-TRC-13004021	提高儿童急性早幼粒细胞白血病疗效的前瞻性多中心随机对照临床研究	2013-06-22	预注册	是	中山大学附属第一医院	中山大学	高校	化学药物	儿童急性早幼粒细胞白血病	肿瘤	上市后药物4	随机平行对照	境内多中心	15	广州医科大学第一附属医院、广州市妇女儿童医疗中心、深圳市儿童医院	无		正在进行	不限	0-16	新生儿、婴幼儿、儿童、青少年	未说明	暂未确定	未说明
ChiCTR-TRC-13003955	麻杏甘石汤治疗小儿支气管肺炎（风热闭肺证）量效关系临床研究	2013-11-30	预注册	是	天津中医药大学第一附属医院	国家重点基础研究发展计划	国家财政	中药/天然药物	小儿支气管肺炎（风热闭肺证）	呼吸系统	其他N/A	随机平行对照	境内多中心	4	天津市儿童医院	血液	销毁	结束	不限	3-6	儿童	未说明	暂未确定	未说明
ChiCTR-TRC-13003552	抽动宁胶囊治疗小儿多发性抽动症脾虚痰聚证的分层区组随机、平行对照、双盲双模拟、多中心临床研究	2013-06-20	补注册	是	天津中医药大学第一附属医院	河南清阳实业有限公司	企业	中药/天然药物	抽动症	神经系统	III期临床试验3	随机平行对照	境内多中心	8	首都医科大学附属北京儿童医院	血液、尿液	全部销毁	结束	不限	4-18	儿童、青少年	双盲	暂未确定	未说明
ChiCTR-TRC-13003322	馥感啉口服液治疗小儿急性上呼吸道感染（感冒气虚风热证）有效性和安全性的随机、双盲双模拟、阳性药平行对照、多中心临床研究	2013-06-14	预注册	是	天津中医药大学第一附属医院	云南一品红制药有限公司	企业	中药/天然药物	小儿急性上呼吸道感染	呼吸系统	上市后药物4	随机平行对照	境内多中心	8	南宁市妇幼保健院	血液、尿液、粪便	全部销毁	结束	不限	1-12	婴幼儿、儿童、青少年	双盲	暂未确定	未说明
ChiCTR-TRC-13003323	小儿化食口服液治疗儿童功能性消化不良（积滞食积化热证）有效性和安全性的随机、双盲、安慰剂对照、多中心临床试验	2013-06-14	预注册	是	天津中医药大学第一附属医院	广州市香雪制药股份有限公司	企业	中药/天然药物	儿童功能性消化不良	消化系统	IV期临床试验4	随机平行对照	境内多中心	7	哈尔滨市儿童医院、南宁市妇幼保健院	血液、尿液、粪便	全部销毁	结束	不限	1-14	婴幼儿、儿童、青少年	双盲	暂未确定	未说明
ChiCTR-TRC-13003304	抗感颗粒与利巴韦林颗粒治疗小儿流行性感冒样病例（风热犯表证）的随机双盲、平行对照、多中心临床试验	2013-07-02	预注册	是	天津中医药大学第一附属医院	四川好医生攀西药业有限责任公司	企业	中药/天然药物	小儿流行性感冒	呼吸系统	上市后药物4	随机平行对照	境内多中心	6	长春市儿童医院、华西妇产儿童医院、哈尔滨市儿童医院	血液、尿液	全部销毁	结束	不限	1-14	婴幼儿、儿童、青少年	双盲	暂未确定	未说明
ChiCTR-TRC-13003303	虚汗停颗粒治疗伴有多汗的小儿反复呼吸道感染安全性和有效性的随机、盲法、阳性药和安慰剂对照、多中心临床试验	2013-07-02	预注册	是	天津中医药大学第一附属医院	广州白云山奇星药业有限公司	企业	中药/天然药物	小儿反复呼吸道感染	呼吸系统	上市后药物4	随机平行对照	境内多中心	8	首都医科大学附属北京儿童医院、河北省儿童医院、武汉市儿童医院、温州医学院附属育英儿童医院	无		结束	不限	1-6	婴幼儿、儿童	未说明	暂未确定	未说明
ChiCTR-TRC-13003212	喘可治注射液治疗儿童哮喘多中心临床研究	2013-04-26	预注册	是	广州市妇女儿童医疗中心	广州万正药业有限公司	企业	中药/天然药物	哮喘	呼吸系统	IV期临床试验4	随机平行对照	境内多中心	7	成都市妇女儿童中心医院、大连市儿童医院、深圳市儿童医院、中山市博爱医院	无		结束	不限	4-14	儿童、青少年	开放	暂未确定	未说明
ChiCTR-TRC-13003038	咪唑立宾治疗儿童IgA肾病的有效性和安全性的临床研究	2013-01-11	预注册	是	北京大学第一医院	宁波朗润医药科技有限公司	企业	化学药物	IgA肾病	泌尿生殖系统	上市后药物4	随机平行对照	境内多中心	5	首都医科大学附属北京儿童医院、首都儿科研究所、南京医科大学附属南京儿童医院	血液、尿液、肾组织	全部销毁	结束	不限	6-18	儿童、青少年	开放	暂未确定	未说明
ChiCTR-IPR-15007369	布拉氏酵母菌散预防儿童抗生素相关性腹泻疗效的随机对照多中心临床研究	2012-11-06	补注册	是	华西妇产儿童医院	无	无	生物制品	抗生素相关性腹泻	消化系统	上市后药物4	随机平行对照	境内多中心	10	复旦大学附属儿童医院、首都医科大学附属北京儿童医院、南京医科大学附属南京儿童医院、重庆医科大学附属儿童医院、广州市妇女儿童医疗中心、湖南省儿童医院、深圳市儿童医院	粪便	销毁	结束	不限	0-3	新生儿、婴幼儿、儿童	未说明	暂未确定	未说明
ChiCTR-TRC-12003174	培土清心颗粒防治儿童特应性皮炎复发的临床研究	2012-08-02	预注册	是	广东省中医院	国家中医药管理局	国家财政	中药/天然药物	特应性皮炎	皮肤系统	II期临床试验2	随机平行对照	境内多中心	9	广州市妇女儿童医疗中心	血液	保存	结束	不限	2-12	儿童、青少年	双盲	暂未确定	未说明
ChiCTR-TRC-12002270	重组人干扰素α-1b治疗儿童病毒性肺炎的随机、平行对照临床试验	2012-06-14	补注册	否	郑州儿童医院	深圳科兴生物工程有限公司	企业	生物制品	病毒性肺炎	呼吸系统	上市后药物4	随机平行对照	单中心			咽拭子	销毁	结束	不限	1-12	婴幼儿、儿童、青少年	未说明	暂未确定	未说明
ChiCTR-TRC-12002199	消旋卡多曲颗粒治疗小儿急性腹泻多中心随机对照研究	2012-05-24	预注册	否	浙江大学附属儿童医院	《中华儿科杂志》百利儿科科研基金	基金会/社会组织	化学药物	急性水样便腹泻	消化系统	上市后药物4	随机平行对照	境内多中心	6	华西妇产儿童医院、首都儿科研究所附属儿童医院、复旦大学附属儿科医院、广州市妇女儿童医疗中心	无		结束	男	0-3	新生儿、婴幼儿、儿童	未说明	暂未确定	未说明
ChiCTR-TRC-12002152	儿泻停颗粒治疗小儿急性腹泻多中心随机阳性对照研究	2012-05-07	补注册	是	浙江大学附属儿童医院	合肥华润神鹿药业有限公司	企业	中药/天然药物	非感染性肠炎，轮状病毒肠炎	消化系统	上市后药物4	随机平行对照	境内多中心	17	广州市妇女儿童医疗中心、复旦大学儿科医院、湖南省儿童医院、首都医科大学附属北京儿童医院、苏州大学附属儿童医院、江西省儿童医院、青岛市妇女儿童医疗保健中心、南京医科大学附属南京儿童医院	无		结束	不限	0-3	新生儿、婴幼儿、儿童	未说明	暂未确定	未说明
ChiCTR-TRC-11001635	托吡酯治疗儿童偏头痛的疗效及安全	2011-10-23	补注册	是	重庆医科大学附属儿童医院	研究生经费	医院	化学药物	儿童偏头痛	神经系统	IV期临床试验4	随机平行对照	单中心			无		结束	不限	5-18	儿童、青少年	未说明	暂未确定	未说明
ChiCTR-TRC-11001570	益生菌预防儿童AAD的有效性和安全性评价	2011-05-26	预注册	是	深圳市儿童医院	山东科兴生物制品有限公司	企业	生物制品	抗生素相关性腹泻	消化系统	上市后药物4	随机平行对照	境内多中心	8	苏州儿童医院、华西妇产儿童医院、深圳宝安妇幼保健院	无		结束	不限	0-3	新生儿、婴幼儿、儿童	未说明	暂未确定	未说明
ChiCTR-TRC-10001093	注射用鼠神经生长因子治疗儿童脊髓性肌萎缩症临床疗效观察	2010-11-02	预注册	是	中国人民解放军总医院	厦门北大之路生物工程有限公司	企业	生物制品	儿童性脊髓性肌萎症（II型）	神经系统	上市后药物4	随机平行对照	境内多中心	4	首都医科大学附属北京儿童医院	无		结束	不限	3-8	儿童	开放	暂未确定	未说明
ChiCTR-TRC-10000847	茵栀黄口服液治疗足月儿高胆红素血症的多中心随机对照研究	2010-04-18	预注册	是	浙江大学附属儿童医院	北京北贸天然药物经营有限责任公司	企业	中药/天然药物	新生儿高间接胆红素血症	血液系统	上市后药物4	随机平行对照	单中心			无		结束	不限	新生儿	新生儿	未说明	暂未确定	未说明
ChiCTR-TRC-08000097	醒脑静治疗惊厥性疾病临床试验	2008-05-06	预注册	是	深圳市儿童医院	自筹	自筹	中药/天然药物	惊厥性疾病	神经系统	上市后药物4	随机平行对照	单中心			无		结束	不限	1-6	新生儿、婴幼儿、儿童	单盲	暂未确定	未说明

## Sheet: CDE
纳入排除标准：以“儿童医院”为检索词，采取干预性研究并研究对象<18岁，研究内容与儿科人群及药物相关的项目。截止2022-12-31，共293+20条记录
登记号	相关登记号	试验专业题目	公示时间	试验状态	药物类型	适应症	疾病/系统	申请人	试验分期	研究设计	盲法	性别	年龄		DMC设置情况	试验伤害保险	主要研究者单位	中心类型	中心数量	参加机构信息	伦理委员会
CTR20223328		一项在中国系统性红斑狼疮（SLE）儿童受试者中评价贝利尤单抗皮下给药联合标准治疗的药代动力学和安全性的多中心、开放性研究	2022-12-23	进行中（尚未招募）	生物制品	风湿性疾病	免疫系统	葛兰素史克（中国）投资有限公司	I期	单臂	开放	不限	5-17	儿童、青少年	无	有	首都医科大学附属北京儿童医院	跨省多中心	7	浙江大学医学院附属儿童医院、复旦大学附属儿科医院、湖南省儿童医院、苏州大学附属儿童医院、南京儿童医院、重庆医科大学附属儿童医院	修改后同意
CTR20223262		CNCT19细胞注射液治疗儿童和青少年CD19阳性的复发或难治性急性B细胞型淋巴细胞白血病的多中心、开放、单臂、Ⅰb/Ⅱ期临床试验	2022-12-23	进行中（招募中）	生物制品	急性B细胞型淋巴细胞白血病	肿瘤	合源生物科技（天津）有限公司	其他（Ib/II期）	单臂	开放	不限	3-18	儿童、青少年	有	有	中国医学科学院血液病医院	跨省多中心	3	广州市妇女儿童医疗中心	同意
CTR20223117		一项在既往接受过一种或多种酪氨酸激酶抑制剂治疗的费城染色体阳性慢性髓系白血病慢性期（Ph+ CML-CP）儿科患者中确定asciminib口服给药剂量及其安全性的多中心、开放标签研究	2022-12-08	进行中（尚未招募）	化学药物	慢性髓系白血病	肿瘤	诺华（中国）生物医学研究有限公司	其他（Ib/IIa期）	单臂	开放	不限	1-18	婴幼儿、儿童、青少年	有	有	中国医学科学院血液病医院	境外多中心	29	浙江大学医学院附属儿童医院、上海儿童医学中心	同意
CTR20222888		黄氏响声喷雾剂（儿童型）治疗急性咽炎或急性扁桃体炎（外感风热证） 有效性及安全性的随机、双盲、安慰剂平行对照、多中心II期临床试验	2022-12-09	进行中（招募中）	中药/天然药物	小儿急性咽炎或急性扁桃体炎	呼吸系统	无锡济煜山禾医药科技有限公司	II期	随机平行对照	双盲	不限	4-11	儿童	无	有	广州中医药大学第一附属医院	跨省多中心	15	广东省妇幼保健院、浙江大学医学院附属儿童医院	同意
CTR20222798	CTR20211734	评价人干扰素α2b喷雾剂用于治疗儿童疱疹性咽峡炎患者的有效性和安全性的随机、双盲、安慰剂对照、多中心Ⅱ期临床试验	2022-11-02	进行中（尚未招募）	生物制品	儿童疱疹性咽峡炎	呼吸系统	安徽安科生物工程（集团）股份有限公司	II期	随机平行对照	双盲	不限	1-6	婴幼儿、儿童	有	有	上海市儿童医院	跨省多中心	23	郑州儿童医院、湖南省妇幼保健院、济南市儿童医院、江西省儿童医院、南京市儿童医院、厦门市妇幼保健院、华西妇产儿童医院、天津市儿童医院、无锡市儿童医院、武汉儿童医院、浙江大学医学院附属儿童医院、重庆医科大学附属儿童医院	修改后同意
CTR20222758		一项在中国1型戈谢病受试者中评价维拉苷酶α的安全性、疗效和药代动力学的多中心、开放性研究	2022-10-27	进行中（尚未招募）	生物制品	1型戈谢病患者	内分泌、营养、代谢系统	武田（中国）国际贸易有限公司	III期	单臂	开放	不限	2-18	儿童、青少年	无	有	首都医科大学附属北京儿童医院	跨省多中心	10	广州市妇女儿童医疗中心、南京市儿童医院	同意
CTR20222606		金草止咳口服液治疗小儿急性支气管炎（痰热壅肺证）有效性和安全性的随机、双盲、低剂量对照、多中心临床试验	2022-11-02	进行中（尚未招募）	中药/天然药物	小儿急性支气管炎	呼吸系统	北京朗祯医药科技有限公司	III期	随机平行对照	双盲	不限	3-14	儿童、青少年	无	有	中国中医科学院西苑医院	跨省多中心	18	广东省妇幼保健院、洛阳市妇幼保健院、长沙市妇幼保健院、萍乡市妇幼保健院	同意
CTR20222443		一项在肺动脉高压儿童中评估马昔腾坦与标准治疗相比的有效性、安全性和药代动力学的多中心、开放性、随机、事件驱动研究	2022-09-29	进行中（尚未招募）	化学药物	儿童肺动脉高压	循环系统	爱可泰隆医药贸易（上海）有限公司	III期	随机平行对照	开放	不限	12-17	青少年	有	有	首都医科大学附属北京安贞医院	跨省多中心	4	上海市儿童医院、青岛市妇女儿童医院、上海交通大学医学院附属上海儿童医学中心	同意
CTR20222253		一项描述依马利尤单抗用于治疗原发性噬血细胞性淋巴组织细胞增多症中国经治患者的安全性和有效性的开放性、单臂、多中心、上市后研究	2022-09-06	进行中（尚未招募）	生物制品	原发性噬血细胞性淋巴组织细胞增多症（pHLH）	免疫系统	苏庇医药（广州）有限公司	IV期	单臂	开放	不限	0-18	新生儿、婴幼儿、儿童、青少年	无	有	首都医科大学附属北京儿童医院	跨省多中心	8	浙江大学医学院附属儿童医院、复旦大学附属儿科医院、重庆医科大学附属儿童医院、郑州市儿童医院、南京医科大学附属南京儿童医院	修改后同意
CTR20222234		一项评价CM310治疗青少年中重度特应性皮炎受试者的安全性、药代动力学、药效动力学的多中心、单臂、开放临床研究	2022-09-01	进行中（招募中）	生物制品	特应性皮炎	皮肤系统	康诺亚生物医药科技（成都）有限公司	其他（Ib/IIa期）	单臂	开放	不限	12-18	青少年	无	有	首都医科大学附属北京儿童医院	跨省多中心	9	深圳市儿童医院、重庆医科大学附属儿童医院	同意
CTR20222224		一项评估 Rimegepant 治疗 ≥ 6 岁至 < 18 岁儿童和青少年偏头痛（有或无先兆）的疗效和安全性的 III 期、多中心、随机、双盲、成组序贯、安慰剂对照研究	2022-09-13	进行中（尚未招募）	化学药物	偏头痛	神经系统	拜奥新管理（上海）有限公司	III期	成组序贯	双盲	不限	6-18	儿童、青少年	有	有	浙江大学医学院附属儿童医院	境外多中心	58	无锡市儿童医院、湖南省儿童医院、徐州市儿童医院、武汉市儿童医院、深圳市儿童医院、温州医科大学附属育英儿童医院、宁波市妇女儿童医院、华西妇产儿童医院、上海市儿童医院	修改后同意
CTR20222189	CTR20190606	一项在2~11 周岁儿童手足口病患者中评价KY0467 颗粒的安全性、耐受性、抗病毒活性、初步临床有效性及药代动力学特征的多中心、随机、双盲、安慰剂对照IIa期临床研究	2022-08-25	进行中（尚未招募）	化学药物	儿童手足口病	消化系统	江苏康缘药业股份有限公司	II期	随机平行对照	双盲	不限	2-11	儿童	无	有	首都医科大学附属北京儿童医院	跨省多中心	4	湖南省儿童医院	同意
CTR20221992	CTR20191402CTR20202613	评估马来酸噻吗洛尔凝胶治疗增殖期浅表型婴幼儿血管瘤的有效性和安全性的多中心、随机、双盲、对照的Ⅲ期临床试验	2022-08-08	进行中（尚未招募）	化学药物	增殖期浅表性婴儿血管瘤	肿瘤	北京梅尔森医药技术开发有限公司	III期	随机平行对照	双盲	不限	1月-6月	新生儿、婴幼儿	无	有	首都医科大学附属北京儿童医院	跨省多中心	10	华西妇产儿童医院、昆明市儿童医院、苏州大学附属儿童医院、浙江大学医学院附属儿童医院、深圳市儿童医院、郑州儿童医院、重庆医科大学附属儿童医院、大连市妇女儿童医疗中心（集团）、广州市妇女儿童医疗中心	同意
CTR20221910	CTR20220176	一项在开放标签Vedolizumab静脉给药治疗后出现临床应答的中重度活动性溃疡性结肠炎儿童受试者中评估Vedolizumab静脉给药作为维持治疗的疗效和安全性的随机、双盲、III期研究	2022-08-11	进行中（招募中）	生物制品	中重度活动性溃疡性结肠炎	消化系统	武田（中国）国际贸易有限公司	III期	随机平行对照	双盲	不限	2-17	儿童、青少年	有	有	浙江大学医学院附属儿童医院	跨省多中心	4	复旦大学附属儿科医院、首都医科大学附属北京儿童医院、郑州市儿童医院	同意
CTR20221857	CTR20211903	预防下列由呼吸道合胞病毒（RSV）所致需要就医的下呼吸道感染者：正在进入其第一个RSV流行季节的婴儿；正在进入其第二个RSV流行季节的2岁以下伴有罹患RSV严重疾病风险的婴儿和儿童。	2022-07-22	进行中（招募中）	生物制品	下呼吸道感染者	呼吸系统	默沙东研发（中国）有限公司	III期	随机平行对照	双盲	不限	0-18	新生儿、婴幼儿、儿童、青少年	有	有	重庆医科大学附属儿童医院	境外多中心	222	江西省儿童医院、宁波市妇女儿童医院、武汉儿童医院、成都市妇女儿童中心医院、湖南省妇幼保健院、广东省妇幼保健院、厦门市妇幼保健院、大连市妇女儿童医疗中心（集团）、复旦大学附属儿科医院、广州医科大学附属第三医院	同意
CTR20221841		一项评价SZC治疗高钾血症儿童患者的安全性和疗效的开放性研究	2022-07-25	进行中（尚未招募）	化学药物	高钾血症	内分泌、营养、代谢系统	阿斯利康投资（中国）有限公司	III期	单臂	开放	不限	0-18	新生儿、婴幼儿、儿童、青少年	有	有	首都医科大学附属北京儿童医院	境外多中心	11（仅国内）	成都市妇女儿童中心医院、上海市儿童医院、湖南省儿童医院、浙江大学医学院附属儿童医院、复旦大学附属儿科医院、华西妇产儿童医院、重庆医科大学附属儿童医院、首都儿科研究所附属儿童医院	同意
CTR20221825		一项旨在评估司库奇尤单抗（可善挺®）在中国6至< 18岁中重度慢性斑块型银屑病患者中的安全性和疗效的真实世界、前瞻性、多中心研究	2022-07-26	进行中（招募中）	生物制品	中重度慢性斑块型银屑病	皮肤系统	北京诺华制药有限公司	IV期	单臂	开放	不限	6-18	儿童、青少年	无	有	首都医科大学附属北京儿童医院	跨省多中心	8	郑州市儿童医院	同意
CTR20221816		HC001 颗粒治疗小儿急性水样腹泻（湿热证）探索其有效性及安全性的随机、双盲、极低剂量平行对照、多中心Ⅱ期临床研究	2022-07-20	进行中（尚未招募）	中药/天然药物	小儿急性水样性腹泻（湿热证）	消化系统	北京厚成医药科技有限公司	II期	随机平行对照	双盲	不限	1-5	婴幼儿、儿童	无	无	北京大学第三医院	跨省多中心	10	湖南省儿童医院、成都市妇女儿童中心医院、广州医科大学附属第三医院、合肥市妇幼保健院	同意
CTR20221718	CTR20171323,CTR20180418	评价盐酸胍法辛缓释片治疗儿童及青少年注意缺陷多动障碍（ADHD）的有效性与安全性的随机、双盲、安慰剂平行对照、多中心临床试验	2022-07-15	进行中（招募中）	化学药物	注意缺陷多动障碍（ADHD）	精神、行为或神经发育障碍	济南百诺医药科技开发有限公司	III期	随机平行对照	双盲	不限	6-17	儿童、青少年	无	有	浙江大学医学院附属儿童医院	跨省多中心	17	重庆医科大学附属儿童医院、上海市儿童医院、江西省儿童医院、湖南省儿童医院、温州医科大学附属育英儿童医院、苏州大学附属儿童医院	同意
CTR20221637		诺西那生钠（BIIB058）在脊髓性肌萎缩症受试者中的剂量递增、随机、对照研究	2022-07-14	进行中（招募中）	化学药物	脊髓性肌萎缩症	神经系统	渤健生物科技（上海）有限公司	III期	随机平行对照	双盲	不限	1周-30周	新生儿、婴幼儿	有	有	北京大学第一医院	境外多中心	79	华西妇女儿童医院、浙江大学医学院附属儿童医院、重庆医科大学附属儿童医院、首都医科大学附属北京儿童医院、广州市妇女儿童医疗中心	同意
CTR20221405		重组人生长激素注射液治疗因软骨发育不全所引起的儿童身材矮小的有效性和安全性的多中心、开放性、单臂IV期临床试验	2022-06-14	进行中（招募中）	生物制品	儿童身材矮小	内分泌、营养、代谢系统	长春金赛药业有限责任公司	IV期	单臂	开放	不限	2-10	儿童	无	有	复旦大学附属儿科医院	跨省多中心	10	南京医科大学附属儿童医院、江西省儿童医院、成都市妇女儿童中心医院、上海市儿童医院、首都儿科研究所附属儿童医院、华西妇产儿童医院	同意
CTR20221369		一项随机、双盲、多中心、平行、安慰剂对照的临床试验评估盐酸可乐定缓释片治疗注意缺陷多动障碍（ADHD）的有效性和安全性	2022-06-02	进行中（尚未招募）	化学药物	注意缺陷多动障碍（ADHD）	精神、行为或神经发育障碍	山东达因海洋生物制药股份有限公司	III期	随机平行对照	双盲	不限	6-17	儿童、青少年	无	有	上海市精神卫生中心	跨省多中心	7	首都儿科研究所附属儿童医院、浙江大学医学院附属儿童医院、重庆医科大学附属儿童医院	同意
CTR20221331		一项在开放标签Vedolizumab静脉给药治疗后出现临床应答的中重度活动性克罗恩病儿童受试者中评估Vedolizumab静脉给药作为维持治疗的疗效和安全性的随机、双盲、III期研究	2022-06-06	进行中（尚未招募）	生物制品	中重度活动性克罗恩病	消化系统	武田（中国）国际贸易有限公司	III期	随机平行对照	双盲	不限	2-17	儿童、青少年	有	有	复旦大学附属儿科医院	境外多中心	115	浙江大学医学院附属儿童医院、首都医科大学附属北京儿童医院、郑州市儿童医院	同意
CTR20221154		一项在中国高危神经母细胞瘤患者中评价 Dinutuximab Beta 维持治 疗的安全性和药代动力学的开放性、多中心、单臂、I期研究	2022-05-17	进行中（招募中）	化学药物	高危神经母细胞瘤	肿瘤	百济神州（北京）生物科技有限公司	I期	单臂	开放	不限	1-18	婴幼儿、儿童、青少年	无	有	天津市肿瘤医院	跨省多中心	4	浙江大学医学院附属儿童医院、首都医科大学附属北京儿童医院	修改后同意
CTR20221019		一项开放标签、多中心、上市后、观察性研究，用于评估阿达木单抗（修美乐®）在中国多关节型幼年特发性关节炎（pJIA）儿童患者中的有效性和安全性	2022-05-10	进行中（招募中）	生物制品	多关节型幼年特发性关节炎	骨骼肌肉关节系统	艾伯维医药贸易（上海）有限公司	IV期	单臂	开放	不限	2-17	儿童、青少年	无	有	首都医科大学附属北京儿童医院	跨省多中心	7	复旦大学附属儿科医院、浙江大学医学院附属儿童医院、重庆医科大学附属儿童医院、武汉儿童医院、苏州大学附属儿童医院	同意
CTR20220992		一项在年龄 ≥ 2岁至 < 18岁、初治、能独坐但无法行走的迟发型2型脊髓性肌萎缩症（SMA）患者中评价鞘内（IT）注射OAV101的疗效和安全性的随机、假操作对照、双盲研究	2022-04-28	进行中（招募中）	生物制品	脊髓性肌萎缩症（SMA）	神经系统	诺华（中国）生物医学研究有限公司	III期	随机平行对照	双盲	不限	2-18	儿童、青少年	有	有	北京大学第一医院	境外多中心	9	首都医科大学附属北京儿童医院、广州市妇女儿童医疗中心、重庆医科大学附属儿童医院、华西妇产儿童医院、深圳市儿童医院、浙江大学医学院附属儿童医院	同意
CTR20220925		注射用A型肉毒毒素（衡力®）治疗痉挛型脑性瘫痪儿童下肢痉挛状态的有效性和安全性的多中心、随机、双盲、安慰剂平行对照的临床试验	2022-04-28	进行中（招募中）	生物制品	痉挛型脑性瘫痪儿童下肢痉挛状态	神经系统	兰州生物技术开发有限公司	III期	随机平行对照	双盲	不限	2-17	儿童、青少年	有	有	南京医科大学第一附属医院（江苏省人民医院）	跨省多中心	21	深圳市儿童医院、浙江大学医学院附属儿童医院、济南市儿童医院、湖南省儿童医院、徐州市儿童医院、临沂市妇幼保健院、郑州大学第三附属医院、广州市妇女儿童医疗中心、安徽省儿童医院、安阳市妇幼保健院（河南）	同意
CTR20220896		水合氯醛灌肠剂用于儿童镇静催眠及监护条件下抗惊厥的安全性和有效性评价	2022-04-18	进行中（招募中）	化学药物	麻醉镇静	麻醉镇静	新疆特丰药业股份有限公司	其他（上市后研究）	单臂	开放	不限	0-18	新生儿、婴幼儿、儿童、青少年	无	有	广州市妇女儿童医疗中心	跨省多中心	13	浙江大学医学院附属儿童医院、西安市儿童医院、上海市儿童医院、深圳市儿童医院、华西妇产儿童医院、济南市儿童医院、湖南省儿童医院、温州医科大学附属育英儿童医院	同意
CTR20220833		一项观察性双向队列研究评估达妥昔单抗β和常规治疗用于高危神经母细胞瘤患者维持治疗长期有效性和安全性	2022-04-18	进行中（招募中）	生物制品	高危神经母细胞瘤	肿瘤	百济神州（北京）生物科技有限公司	其他（上市后研究）	非随机平行对照	开放	不限	1-18	婴幼儿、儿童、青少年	无	有	首都医科大学附属北京儿童医院	跨省多中心	10	首都儿科研究所附属儿童医院、广州市妇女儿童医疗中心、南京市儿童医院、复旦大学附属儿童医院、浙江大学医学院附属儿童医院	修改后同意
CTR20220417		一项在未经治疗的婴儿型庞贝病（IOPD）儿童受试者中评价avalglucosidase alfa的疗效、安全性、药代动力学和药效学的开放标签、多国、多中心、静脉输注研究	2022-02-28	进行中（招募中）	生物制品	庞贝病	内分泌、营养、代谢系统	赛诺菲（中国）投资有限公司	III期	单臂	开放	不限	0-1	新生儿、婴幼儿	有	有	上海交通大学医学院附属上海儿童医学中心	境外多中心	2（仅国内）	上海交通大学医学院附属上海儿童医学中心、青岛市妇女儿童医院	同意
CTR20220342	CTR20213313	两种低浓度硫酸阿托品滴眼液用于延缓儿童近视进展的有效性和安全性的随机、双盲、安慰剂平行对照、多中心、III期临床研究	2022-02-17	进行中（招募完成）	化学药物	近视	视觉系统	兆科（广州）眼科药物有限公司	III期	随机平行对照	双盲	不限	6-10	儿童	无	有	复旦大学附属眼耳鼻喉科医院、中山大学中山眼科中心	跨省多中心	16	首都医科大学附属北京儿童医院	同意
CTR20220279	CTR20182017,CTR20182051,CTR20182090,CTR20201212,CTR20210593	评价注射用重组人凝血因子Ⅷ-Fc融合蛋白（FRSW107）在重型血友病A儿童患者中的药代动力学、安全性和耐受性的开放、单次给药Ⅰ期临床研究	2022-02-16	进行中（招募中）	生物制品	血友病A患者出血的治疗和预防	血液系统	开封制药（集团）有限公司	I期	单臂	开放	不限	0-12	新生儿、婴幼儿、儿童、青少年	无	有	首都医科大学附属北京儿童医院	跨省多中心	6	成都市妇女儿童中心医院、深圳市儿童医院	同意
CTR20213360	CTR20170232	小儿黄金止咳颗粒治疗儿童急性支气管炎咳嗽（痰热阻肺证）有效性和安全性的随机、双盲、安慰剂平行对照、多中心III期临床试验	2022-01-27	进行中（招募中）	中药/天然药物	急性支气管炎咳嗽（痰热阻肺证）	呼吸系统	北京东方运嘉科技发展有限公司	III期	随机平行对照	双盲	不限	3-7	儿童	无	有	首都医科大学附属北京儿童医院	跨省多中心	31	无锡市儿童医院、昆明市儿童医院、郑州市儿童医院、江西省儿童医院、厦门市妇幼保健院、中山市博爱医院	同意
CTR20213302		一项在能走动和不能走动的杜氏肌营养不良症（DMD）男童患者中评价Viltolarsen与自然史对照相比的安全性、耐受性和有效性的II期、开放标签研究	2021-12-31	进行中（招募完成）	化学药物	杜氏肌营养不良症（DMD）	发育异常	杭州泰格医药科技股份有限公司	II期	单臂	开放	男	8-18	儿童、青少年	有	有	中国人民解放军总医院第三医学中心	境外多中心	9	湖南省儿童医院、复旦大学儿童医院	同意
CTR20213288	CTR20190901,CTR20140394,CTR20213075	Y型PEG化重组人生长激素注射液治疗儿童矮小症的多中心、随机、开放、阳性对照研究	2021-12-13	进行中（招募完成）	生物制品	儿童矮小症	内分泌、营养、代谢系统	厦门特宝生物工程股份有限公司	II期	随机平行对照	开放	不限	4-11	儿童	无	有	华中科技大学同济医学院附属同济医院	跨省多中心	19		同意
CTR20213096		注射用重组人血白蛋白-生长激素融合蛋白治疗因内源性生长激素缺乏所造成的儿童生长障碍的多中心、开放、阳性药对照的Ⅱ期临床试验	2021-12-10	进行中（招募中）	生物制品	儿童生长障碍	内分泌、营养、代谢系统	浙江优诺金生物工程有限公司	II期	随机平行对照	开放	不限	3-11	儿童	有	有	中国医学科学院北京协和医院	跨省多中心	9	宁波市妇女儿童医院、首都儿科研究所附属儿童医院、长沙市妇幼保健院、广州医科大学附属第三医院、甘肃省妇幼保健院（甘肃省中心医院）	修改后同意
CTR20213058		评价枸地氯雷他定口服溶液在中国变应性鼻炎儿童中的群体药代动力学、有效性和安全性研究	2021-12-07	进行中（招募中）	化学药物	过敏性鼻炎、过敏、荨麻疹	免疫系统	合肥恩瑞特药业有限公司	II期	单臂	开放	不限	0.5-18	婴幼儿、儿童、青少年	无	有	山东省千佛山医院、济南市儿童医院	跨省多中心	5		同意
CTR20212969		小儿连花清感颗粒治疗小儿急性上呼吸道感染（风热感冒证）有效性和安全性的随机、双盲、剂量探索、多中心Ⅱ期临床研究	2021-11-22	进行中（招募中）	中药/天然药物	小儿急性上呼吸道感染（风热感冒证）	呼吸系统	石家庄以岭药业股份有限公司	II期	随机平行对照	双盲	不限	4-12	儿童、青少年	无	有	天津中医药大学第一附属医院	跨省多中心	19	临沂市妇幼保健院、柳州市妇幼保健院、天津市儿童医院、无锡市儿童医院	同意
CTR20212792		一项在儿童非典型溶血尿毒综合征（aHUS）患者中评价CROVALIMAB的有效性、安全性、药代动力学和药效学的III期、多中心、单臂研究	2021-11-18	进行中（尚未招募）	生物制品	非典型溶血尿毒综合征（aHUS）	血液系统	罗氏（中国）投资有限公司	III期	单臂	开放	不限	1月-18	婴幼儿、儿童、青少年	无	有	北京大学第一医院	跨省多中心	109	首都医科大学附属北京儿童医院、浙江大学医学院附属儿童医院	同意
CTR20212686	CTR20200815	盐酸右美托咪定鼻喷剂用于儿童术前镇静的研究	2021-11-15	已完成	化学药物	麻醉镇静	麻醉镇静	江苏恒瑞医药股份有限公司	III期	随机平行对照	双盲	不限	2-6	儿童	无	有	首都医科大学附属北京儿童医院	跨省多中心	15	广东省妇幼保健院、广州市妇女儿童医疗中心、上海市儿童医学中心、温州医科大学附属育英儿童医院、浙江大学医学院附属儿童医院	修改后同意
CTR20212682		一项多中心、随机、双盲、安慰剂对照、平行组研究，评价soticlestat联合治疗Dravet综合征(DS)儿童受试者的疗效、安全性和耐受性	2021-11-10	进行中（尚未招募）	化学药物	Dravet 综合征	神经系统	武田（中国）国际贸易有限公司	III期	随机平行对照	双盲	不限	2-18	儿童、青少年	无	有	北京大学第一医院	境外多中心	76	广州市妇女儿童医疗中心、深圳市儿童医院、首都医科大学附属北京儿童医院、复旦大学附属儿科医院、重庆医科大学附属儿童医院、武汉儿童医院、上海市儿童医院	同意
CTR20212468		不同浓度硫酸阿托品滴眼液（0.02%/0.04%） 延缓儿童近视进展的有效性和安全性的随机、双盲、安慰剂平行对照、多中心 III 期临床试验	2021-09-27	进行中（招募完成）	化学药物	近视	视觉系统	沈阳兴齐眼药股份有限公司	III期	随机平行对照	双盲	不限	6-12	儿童、青少年	无	有	首都医科大学附属北京同仁医院	跨省多中心	32	首都儿科研究所附属儿童医院、华西妇产儿童医院、浙江大学医学院附属儿童医院	同意
CTR20212433		一项评价泊那替尼联合化疗治疗既往含酪氨酸激酶抑制剂治疗后复发或耐药或不耐受，或T315I突变的费城染色体阳性(Ph +)急性淋巴细胞白血病(ALL)儿童患者的安全性和疗效的关键性I/II期、单臂、开放研究	2021-09-29	进行中（尚未招募）	化学药物	急性淋巴细胞白血病	肿瘤	武田（中国）国际贸易有限公司	其他（I/II期）	单臂	开放	不限	1-18	婴幼儿、儿童、青少年	有	有	上海交通大学医学院附属上海儿童医学中心	境外多中心	41	重庆医科大学附属儿童医院、上海市儿童医院、苏州大学附属儿童医院、华西妇产儿童医院	同意
CTR20212296		一项在因呼吸道合胞病毒（RSV）急性呼吸道感染住院的婴儿和儿童（≥28天至≤5岁）以及后续在新生儿（＜28天）中评价Rilematovir的疗效和安全性的III期、随机、双盲、安慰剂对照研究	2021-09-22	主动终止	化学药物	呼吸道感染	呼吸系统	强生（中国）投资有限公司	III期	随机平行对照	双盲	不限	1月-5	婴幼儿、儿童	有	有	首都医科大学附属北京儿童医院	境外多中心	247	首都儿科研究所附属儿童医院、上海市儿童医院、复旦大学附属儿科医院、大连市妇女儿童医疗中心、江西省儿童医院、华西妇产儿童医院、深圳市儿童医院、郑州市儿童医院、重庆医科大学附属儿童医院、广州市妇女儿童医疗中心	修改后同意
CTR20212251		一项评价重组人乳铁蛋白溶菌酶口服液治疗轮状病毒感染导致儿童急性腹泻的有效性和安全性的多中心、随机、双盲、安慰剂对照II期临床研究	2021-09-30	进行中（招募中）	生物制品	病毒感染性腹泻	消化系统	武汉禾元生物科技股份有限公司	II期	随机平行对照	双盲	不限	0.5-5	婴幼儿、儿童	无	有	首都儿科研究所附属儿童医院	跨省多中心		青岛市妇女儿童医院、郑州市儿童医院、苏州大学附属儿童医院、山西省儿童医院、重庆医科大学附属儿童医院、成都市妇女儿童中心医院、昆明市儿童医院、徐州市儿童医院、常德市妇女儿童医院、洛阳市妇幼保健院	同意
CTR20212144	CTR20210252	一项评估 NIRSEVIMAB （一种长半衰期抗呼吸道合胞病毒单克隆抗体） 用于中国健康早产儿和足月婴儿的安全性和疗效的 III 期、随机、双盲、安慰剂对照研究	2021-08-31	进行中（招募中）	生物制品	RSV下呼吸道感染	呼吸系统	阿斯利康投资（中国）有限公司	III期	随机平行对照	双盲	不限	0-1	新生儿、婴幼儿	有	有	华西妇产儿童医院	跨省多中心	36	华西妇产儿童医院、无锡市儿童医院、温州医科大学附属育英儿童医院、苏州大学附属儿童医院、成都市妇女儿童中心医院、宁波市妇女儿童医院、郑州市儿童医院、湖南省妇幼保健院、天津市儿童医院、唐山市妇幼保健院、中山市博爱医院、广州医科大学附属第三医院	同意
CTR20212110		一项Pamrevlumab（FG-3019）或安慰剂联合全身性皮质类固醇治疗杜氏肌营养不良非卧床受试者的III 期、随机、双盲试验	2021-09-02	进行中（尚未招募）	生物制品	杜氏肌营养不良症	发育异常	珐博进（中国）医药技术开发有限公司	III期	随机平行对照	双盲	男	6-12	儿童、青少年	有	有	中国医学科学院北京协和医院	境外多中心	6（仅国内）	复旦大学附属儿科医院、重庆医科大学附属儿童医院、华西妇产儿童医院	修改后同意
CTR20212041		水合氯醛/糖浆组合包装在中国儿童检查操作前镇静催眠患者中的群体药代动力学研究	2021-08-23	进行中（尚未招募）	化学药物	麻醉镇静	麻醉镇静	新疆特丰药业股份有限公司	其他（上市后研究）	单臂	开放	不限	0-18	新生儿、婴幼儿、儿童、青少年	无	有	浙江大学医学院附属儿童医院、山东省千佛山医院	跨省多中心	5	西安市儿童医院、广州市妇女儿童医疗中心、华西妇产儿童医院	修改后同意
CTR20212025		一项在接受Kasai 肝门肠吻合术的胆管闭锁儿童中评价Odevixibat（A4250）的疗效和安全性的双盲、随机、安慰剂对照研究	2021-08-23	进行中（招募中）	化学药物	胆管闭锁	发育异常	赛纽仕医药信息咨询（北京）有限公司	III期	随机平行对照	双盲	不限	0-3个月	新生儿、婴幼儿	有	有	复旦大学附属儿科医院	境外多中心	73	广州市妇女儿童医疗中心	同意
CTR20211990		评价EDP125治疗儿童和青少年注意缺陷/多动障碍安全性和有效性的多中心、随机、双盲、安慰剂平行对照的III期临床试验	2021-08-24	进行中（招募中）	化学药物	注意缺陷/多动障碍	精神、行为或神经发育障碍	苏州西克罗制药有限公司	III期	随机平行对照	双盲	不限	6-18	儿童、青少年	无	有	首都医科大学附属北京安定医院	跨省多中心	29	首都医科大学附属北京儿童医院、山西省儿童医院、上海市儿童医院、浙江大学医学院附属儿童医院、江西省儿童医院、湖南省儿童医院、华西妇产儿童医院、广州市妇女儿童医疗中心、徐州市儿童医院、无锡市儿童医院、苏州大学附属儿童医院、温州医科大学附属育英儿童医院、宁波市妇女儿童医院	修改后同意
CTR20211946		芍麻止痉颗粒治疗儿童抽动障碍安全性和有效性的多中心Ⅳ期临床试验	2021-08-05	进行中（招募中）	中药/天然药物	Tourette综合征及慢性抽动障碍	神经系统	天士力医药集团股份有限公司	IV期	单臂	开放	不限	5-18	儿童、青少年	无	有	江苏省中医院、首都医科大学附属北京安定医院	跨省多中心	37	无锡市儿童医院、华西妇产儿童医院、昆明市儿童医院、苏州大学附属儿童医院、河南省儿童医院、柳州市妇幼保健院、青岛市妇女儿童医院、临沂市妇幼保健院、成都市妇女儿童医院、徐州市儿童医院、唐山市妇幼保健院	同意
CTR20211788		评价注射用重组人生长激素用于因软骨发育不全所引起的儿童身材矮小的有效性和安全性的多中心临床试验	2021-07-23	进行中（招募中）	生物制品	儿童身材矮小	内分泌、营养、代谢系统	安徽安科生物工程（集团）股份有限公司	IV期	单臂	开放	不限	3-18	儿童、青少年	无	有	首都医科大学附属北京儿童医院	跨省多中心	6	郑州市儿童医院、深圳市儿童医院	修改后同意
CTR20211679	CTR20211507	一项多中心、开放、单臂Ⅲ期临床研究，评估注射用醋酸曲普瑞林微球治疗儿童中枢性性早熟的安全性和有效性	2021-07-22	进行中（招募完成）	化学药物	中枢性性早熟	内分泌、营养、代谢系统	长春金赛药业有限责任公司	III期	单臂	开放	不限	2-10	儿童	无	有	浙江大学医学院附属儿童医院	跨省多中心	22	首都医科大学附属北京儿童医院、江西省儿童医院、武汉儿童医院、山西省儿童医院、首都儿科研究所附属儿童医院、成都市妇女儿童中心医院、苏州大学附属儿童医院、广州市妇女儿童医疗中心、深圳市儿童医院、青岛妇女儿童医院、萍乡市妇幼保健院、威海市妇幼保健院	修改后同意
CTR20211558		一项在软骨发育不全的儿童中评估每周一次TransCon CNP多次皮下给药的安全性、疗效和药代动力学的2期、多中心、随机、安慰剂对照、剂量递增试验	2021-07-09	进行中（招募中）	化学药物	软骨发育不全	发育异常	维昇药业（上海）有限公司	II期	随机平行对照	双盲	不限	2-10	儿童	有	有	上海交通大学医学院附属新华医院	跨省多中心	6	浙江大学儿童医院、首都医科大学附属北京儿童医院	同意
CTR20211554		评估 Maralixibat 用于胆道闭锁患者肝门肠吻合术后治疗有效性和安全性的随机、双盲、安慰剂对照 II期研究	2021-07-12	进行中（尚未招募）	化学药物	胆道闭锁	发育异常	赛纽仕医药信息咨询（北京）有限公司	II期	随机平行对照	双盲	不限	1-3月	婴幼儿	有	有	首都儿科研究所附属儿童医院	境外多中心	14	浙江大学医学院附属儿童医院、广州市妇女儿童医疗中心、上海市儿童医院、复旦大学附属儿科医院	同意
CTR20211446		评价重组人凝血因子Ⅷ在经治疗儿童重型血友病A患者中预防治疗的有效性和安全性及药代动力学特征的单臂、开放、多中心临床试验	2021-07-15	进行中（招募中）	生物制品	血友病A	血液系统	成都蓉生药业有限责任公司	III期	单臂	开放	不限	0-12	新生儿、婴幼儿、儿童、青少年	无	有	首都医科大学附属北京儿童医院	跨省多中心	11	广州市妇女儿童医疗中心、郑州市儿童医院、湖南省儿童医院、苏州大学附属儿童医院、徐州市儿童医院、无锡市儿童医院、青岛市妇女儿童医院、山西省儿童医院	修改后同意
CTR20211271		一项在中国生长激素缺乏症儿童中比较somapacitan每周一次给药与Norditropin®每日一次给药的有效性和安全性的试验	2021-06-11	进行中（招募中）	生物制品	生长缓慢	内分泌、营养、代谢系统	诺和诺德（中国）制药有限公司	III期	随机平行对照	开放	不限	2.5-11	儿童	无	有	浙江大学医学院附属儿童医院	跨省多中心	20	首都医科大学附属北京儿童医院、郑州市儿童医院、江西省儿童医院、苏州大学附属儿童医院、青岛市妇女儿童医院、成都市妇女儿童中心医院、无锡市儿童医院、临沂市妇幼保健院、湖南省儿童医院、萍乡市妇幼保健院	修改后同意
CTR20211055	CTR20200267	以安慰剂为对照，验证吸入用盐酸氨溴索溶液改善儿童下呼吸道感染疾病黏痰症状的有效性和安全性的随机、双盲、平行对照、多中心临床试验	2021-05-24	进行中（尚未招募）	化学药物	支气管疾病、肺部疾病	呼吸系统	万邦德制药集团股份有限公司	其他（临床验证）	随机平行对照	双盲	不限	6-12	儿童、青少年	无	有	北京大学第三医院	跨省多中心	8	无锡市儿童医院	同意
CTR20211024		一项评估曲普瑞林6个月制剂治疗中国中枢性性早熟儿科参试者的疗效和安全性的开放标签、多中心、单臂、III期研究	2021-05-11	进行中（招募完成）	化学药物	中枢性性早熟	内分泌、营养、代谢系统	博福-益普生（天津）制药有限公司	III期	单臂	开放	不限	0-10	新生儿、婴幼儿、儿童	无	有	华中科技大学同济医学院附属同济医院	跨省多中心	15	复旦大学附属儿科医院、郑州市儿童医院、无锡市儿童医院、江西省儿童医院、湖南省儿童医院、武汉儿童医院、萍乡市妇幼保健院、苏州大学附属儿童医院、成都市妇女儿童中心医院、首都医科大学附属北京儿童医院、浙江大学医学院附属儿童医院、临沂市妇幼保健院	同意
CTR20210936		一项在中国活动性系统性红斑狼疮（SLE）儿科患者中评价贝利尤单抗联合标准治疗的安全性、有效性和药代动力学的多中心、开放性研究	2021-04-27	进行中（招募中）	生物制品	系统性红斑狼疮（SLE）	免疫系统	葛兰素史克（中国）投资有限公司	IV期	单臂	开放	不限	5-17	儿童、青少年	无	有	首都医科大学附属北京儿童医院	跨省多中心	11	浙江大学医学院附属儿童医院、复旦大学附属儿科医院、湖南省儿童医院、苏州大学附属儿童医院、首都儿科研究所附属儿童医院、重庆医科大学附属儿童医院、武汉儿童医院、南京儿童医院、西安市儿童医院	修改后同意
CTR20210920		HR020602注射液在儿童全麻手术患者中的药代动力学及安全性、有效性研究	2021-05-12	进行中（招募中）	化学药物	麻醉镇静	麻醉镇静	江苏恒瑞医药股份有限公司	II期	随机平行对照	双盲	不限	2-18	儿童、青少年	无	有	首都医科大学附属北京儿童医院	跨省多中心	12	广东省妇幼保健院、山西省儿童医院	同意
CTR20210644		布洛芬注射液在中国儿童发热/疼痛患者中的群体药代动力学研究	2021-04-08	进行中（尚未招募）	化学药物	发热、疼痛	呼吸系统	成都苑东药业有限公司	其他（上市后研究）	单臂	开放	不限	0.5-2	婴幼儿、儿童	无	有	山东省千佛山医院	跨省多中心	2	重庆医科大学附属儿童医院	同意
CTR20210505	CTR20210506	一项评价抗FGF23抗体KRN23在中国儿童X-连锁低磷性佝偻病/骨软化症（XLH）患者中的有效性、药效学和安全性的开放标签、多中心、单一队列、上市后IV期研究	2021-03-17	进行中（招募完成）	生物制品	低磷性佝偻病/骨软化症	内分泌、营养、代谢系统	协和发酵麒麟（中国）制药有限公司	IV期	单臂	开放	不限	1-12	婴幼儿、儿童、青少年	无	有	中国医学科学院北京协和医院	跨省多中心	5	广州市妇女儿童医疗中心	修改后同意
CTR20210397		风叶咳喘平口服液（儿童型）治疗小儿急性支气管炎（风热咳嗽证）评价其有效性和安全性的随机、双盲、安慰剂平行对照、多中心Ⅱ期临床试验	2021-03-03	已完成	中药/天然药物	小儿急性支气管炎	呼吸系统	苏州玉森新药开发有限公司	II期	随机平行对照	双盲	不限	3-13	儿童、青少年	无	无	天津中医药大学第一附属医院	跨省多中心	13	广东省妇幼保健院	修改后同意
CTR20210223		一项评估曲普瑞林3个月制剂用于治疗中国中枢性性早熟患儿的疗效和安全性的开放、多中心、单臂研究	2021-03-05	进行中（招募完成）	化学药物	中枢性性早熟	内分泌、营养、代谢系统	博福-益普生（天津）制药有限公司	III期	单臂	开放	不限	0-10	新生儿、婴幼儿、儿童	无	有	华中科技大学同济医学院附属同济医院	跨省多中心	7	郑州市儿童医院、无锡市儿童医院、江西省儿童医院、南京市儿童医院、唐山市妇幼保健院、成都市妇女儿童中心医院	修改后同意
CTR20210088		海曲泊帕乙醇胺片在儿童和青少年慢性原发免疫性血小板减少症患者的安全性和有效性-多中心、随机、双盲及开放性III期临床研究	2021-01-22	进行中（招募中）	化学药物	原发免疫性血小板减少症	血液系统	江苏恒瑞医药股份有限公司	III期	随机平行对照	双盲	不限	6-17	儿童、青少年	无	有	首都医科大学附属北京儿童医院	跨省多中心	17	复旦大学附属儿科医院、广州市妇女儿童医疗中心、华西妇产儿童医院、重庆医科大学附属儿童医院、苏州大学附属儿童医院、上海市儿童医院、西安市儿童医院、郑州市儿童医院、成都市妇女儿童中心医院、青岛市妇女儿童医院	修改后同意
CTR20202663		布洛芬氨丁三醇注射液治疗早产新生儿动脉导管未闭的多中心、单臂、开放性临床研究	2020-12-29	已完成	化学药物	动脉导管未闭（先天心脏病）	循环系统	成都苑东生物制药股份有限公司	III期	单臂	开放	不限	早产新生儿	早产儿	无	有	华西妇产儿童医院	跨省多中心	14	浙江大学医学院附属儿童医院、首都医科大学附属北京儿童医院、宁波市妇女儿童医院	同意
CTR20202613	CTR20191402	评估马来酸噻吗洛尔凝胶在增殖期浅表型婴幼儿血管瘤患者中的安全耐受性、药代动力学特征及探索性临床试验的临床研究	2020-12-30	进行中（尚未招募）	化学药物	婴幼儿血管瘤	肿瘤	北京梅尔森医药技术开发有限公司	其他（Ib/IIa期）	单臂	开放	不限	1-6月	婴幼儿	有	有	首都医科大学附属北京儿童医院	跨省多中心	2		同意
CTR20202573		一项在≥2-<18岁肺动脉高压儿童中评估在标准护理的基础上司来帕格作为附加治疗的疗效和安全性的随机、多中心、双盲、安慰剂对照、平行组、事件驱动、成组序贯研究	2020-12-14	进行中（招募中）	化学药物	肺动脉高压	循环系统	强生（中国）投资有限公司	III期	成组序贯	双盲	不限	2-17	儿童、青少年	无	有	首都医科大学附属北京安贞医院	境外多中心	136	复旦大学附属儿科医院、广州市妇女儿童医疗中心、上海交通大学医学院附属上海儿童医学中心、青岛市妇女儿童医院	同意
CTR20202341		水合氯醛灌肠剂在中国儿童惊厥/检查操作前镇静催眠患者中的群体药代动力学研究	2020-11-23	已完成	化学药物	麻醉镇静	麻醉镇静	新疆特丰药业股份有限公司	其他（上市后研究）	单臂	开放	不限	0-18	新生儿、婴幼儿、儿童、青少年	无	有	浙江大学医学院附属儿童医院	跨省多中心	7	郑州市儿童医院、西安市儿童医院、广州市妇女儿童医疗中心、深圳市儿童医院、山西省儿童医院	同意
CTR20202307	CTR20190319	注射用金纳单抗在活动性全身型幼年特发性关节炎患者中的安全性、耐受性、药代/药效动力学及初步疗效的临床研究：一项多中心，随机，双盲，安慰剂对照，多次给药，剂量爬坡的 Ib/IIa 期临床研究	2020-11-27	进行中（招募完成）	生物制品	全身型幼年特发性关节炎	骨骼肌肉关节系统	长春金赛药业股份有限公司	I期	随机平行对照	双盲	不限	2-17	儿童、青少年	有	有	中国医学科学院北京协和医院	跨省多中心	15	首都儿科研究所附属儿童医院、苏州大学附属儿童医院、重庆医科大学附属儿童医院、湖南省儿童医院、复旦大学附属儿科医院、浙江大学医学院附属儿童医院、温州医学大学附属育英儿童医院、成都市妇女儿童中心医院、华西妇产儿童医院、首都医科大学附属北京儿童医院、南京医科大学附属儿童医院、江西省儿童医院	修改后同意
CTR20202305		一项在儿童生长激素缺乏症受试者中评估重组长效人生长激素（TJ101）的疗效和安全性的Ⅲ期、随机、开放性、阳性对照、多中心研究	2020-12-08	进行中（招募中）	生物制品	生长激素缺乏症	内分泌、营养、代谢系统	天境生物科技（上海）有限公司	III期	随机平行对照	开放	不限	3-10	儿童	无	有	华中科技大学同济医学院附属同济医院	跨省多中心	30	首都儿科研究所附属儿童医院郑州市儿童医院、武汉儿童医院、成都市妇女儿童中心医院、江西省儿童医院、上海交通大学医学院附属上海儿童医学中心、苏州大学附属儿童医院、江苏省妇幼保健院、华西妇女儿童医院、南京市儿童医院、唐山市妇幼保健院、临沂市妇幼保健院、柳州市妇幼保健院、首都医科大学附属北京儿童医院、湖南省儿童医院、萍乡市妇幼保健院、宁波市妇女儿童医院	修改后同意
CTR20201930		一项评价ENTRECTINIB（RXDX-101）用于治疗局部晚期或转移性实体瘤或原发性CNS肿瘤和/或未获得有效治疗的儿童患者的I/II期、开放性、剂量递增和扩展研究	2020-09-25	进行中（招募完成）	化学药物	实体瘤和原发性CNS肿瘤	肿瘤	罗氏（中国）投资有限公司	II期	单臂	开放	不限	0-18	新生儿、婴幼儿、儿童、青少年	有	有	上海交通大学医学院附属新华医院	境外多中心	42	首都医科大学附属北京儿童医院、香港儿童医院	同意
CTR20201882		评估中国婴儿期发病庞贝病患者接受一年阿糖苷酶α治疗的有效性和安全性的一项单组、前瞻性、开放性、多中心研究	2020-09-24	已完成	生物制品	庞贝病	内分泌、营养、代谢系统	赛诺菲（中国）投资有限公司	IV期	单臂	开放	不限	0-12	新生儿、婴幼儿、儿童、青少年	无	有	上海交通大学医学院附属上海儿童医学中心	跨省多中心	4	深圳市儿童医院、青岛妇女儿童医疗中心	修改后同意
CTR20201866		口服五价重配轮状病毒减毒活疫苗(Vero细胞) (ROTATEQ®)型别特异性保护效果在中国的上市后研究	2020-09-21	进行中（招募中）	生物制品	轮状病毒胃肠炎	消化系统	默沙东研发（中国）有限公司	IV期	非随机平行对照	开放	不限	4月-4	婴幼儿、儿童	有	无	首都医科大学附属北京儿童医院	跨省多中心	35	华西妇产儿童医院、安徽儿童医院、郑州市儿童医院、佛山市顺德区妇女儿童医院、深圳市儿童医院、西安市儿童医院、石家庄市妇幼保健院、温州医科大学附属育英儿童医院、厦门市妇幼保健院、东莞市妇幼保健院、保定市儿童医院、湖南省儿童医院、深圳市妇幼保健院、金华市妇女儿童医院、湖南省妇幼保健院、成都妇女儿童中心医院、四川省妇女儿童医院、宁波市妇女儿童医院、洛阳市妇幼保健院、广州市妇女儿童医疗中心、厦门市儿童医院、湖北妇幼保健院、昆明市儿童医院、无锡市儿童医院、重庆市妇幼保健院、青岛市妇女儿童医院	同意
CTR20201799		培土清心颗粒治疗儿童期特应性皮炎（心火脾虚证）评价其有效性和安全性的随机、双盲、剂量探索、多中心Ⅱ期临床试验	2020-09-14	进行中（招募中）	中药/天然药物	治疗特应性皮炎	皮肤系统	北京悦康科创医药科技股份有限公司	II期	随机平行对照	双盲	不限	6-12	儿童、青少年	无	有	天津中医药大学第一附属医院	跨省多中心	6	首都医科大学附属北京儿童医院、成都市妇女儿童中心医院	同意
CTR20201526		评价咪达唑仑口服溶液用于儿童医学检查前镇静的安全性、有效性和药代动力学特征的单臂临床试验	2020-08-03	已完成	化学药物	麻醉镇静	麻醉镇静	新疆特丰药业股份有限公司	III期	单臂	开放	不限	0.5-17	婴幼儿、儿童、青少年	无	有	首都医科大学附属北京儿童医院	单中心		首都医科大学附属北京儿童医院	修改后同意
CTR20201509		评价重组人干扰素α1b雾化吸入治疗小儿呼吸道合胞病毒性下呼吸道感染的多中心、随机、双盲、安慰剂对照的III期临床研究	2020-11-03	进行中（招募中）	生物制品	肺炎、毛细支气管炎	呼吸系统	北京三元基因药业股份有限公司	III期	随机平行对照	双盲	不限	2月-5	婴幼儿、儿童	无	有	首都医科大学附属北京儿童医院	跨省多中心	31	首都儿科研究所附属儿童医院、上海市儿童医院、苏州大学附属儿童医院、郑州市儿童医院、江西儿童医院、深圳市儿童医院、成都妇女儿童中心医院、昆明市儿童医院、武汉儿童医院、甘肃省妇幼保健院、徐州市儿童医院、厦门市妇幼保健院、重庆医科大学附属儿童医院	修改后同意
CTR20200486		一项英夫利西单抗治疗中国儿童克罗恩病患者的多中心登记研究	2020-04-10	进行中（招募完成）	生物制品	克罗恩病	消化系统	西安杨森制药有限公司	IV期	单臂	开放	不限	6-17	儿童、青少年	无	有	浙江大学医学院附属儿童医院	跨省多中心	6	复旦大学附属儿科医院、首都医科大附属北京儿童医院、广州市妇女儿童医疗中心、郑州市儿童医院	修改后同意
CTR20200399		评价每周一次注射用TransCon hGH与每日一次人生长激素治疗儿童生长激素缺乏症疗效、安全性和耐受性3期临床试验	2020-03-17	已完成	生物制品	儿童生长激素缺乏症	内分泌、营养、代谢系统	维昇药业（上海）有限公司	III期	随机平行对照	开放	不限	3-17	儿童、青少年	无	有	华中科技大学同济医学院附属同济医院	跨省多中心	18	浙江大学医学院附属儿童医院、南京市儿童医院、首都医科大学附属北京儿童医院、郑州儿童医院、江西省儿童医院、湖南省儿童医院、无锡市儿童医院、青岛市妇女儿童医院、武汉儿童医院、临沂市妇幼保健院、萍乡市妇幼保健院、成都市妇女儿童中心医院	修改后同意
CTR20200215	CTR20171145,CTR20181808	一项在呼吸道合胞病毒感染的住院婴幼儿中评价AK0529的有效性、安全性、耐受性的随机、双盲、安慰剂对照研究	2020-02-21	进行中（招募完成）	化学药物	呼吸道合胞病毒感染	呼吸系统	上海爱科百发生物医药技术有限公司	III期	随机平行对照	双盲	不限	1月-1	婴幼儿	有	有	首都医科大学附属北京儿童医院	跨省多中心	30	重庆医科大学附属儿童医院、广州市妇女儿童医疗中心、郑州市儿童医院、华西妇产儿童医院、江西省儿童医院、南京市儿童医院、山西省儿童医院、上海儿童医学中心、上海市儿童医院、深圳市儿童医院、苏州大学附属儿童医院、温州医科大学附属育英儿童医院、武汉儿童医院、无锡市儿童医院、厦门市妇幼保健院、浙江大学医学院附属儿童医院、西安市儿童医院、天津市儿童医院、中山市博爱医院、郑州大学第三附属医	同意
CTR20200203	CTR20200260	一项多中心、前瞻性、随机、双盲、安慰剂对照、平行设计、后续可选开放标签阶段的II 期临床研究评价西罗莫司软膏治疗结节性硬化症综合征（TSC）患者皮肤血管纤维瘤的安全性和有效性	2020-12-01	进行中（尚未招募）	化学药物	皮肤血管纤维瘤	肿瘤	上海奥科达生物医药科技有限公司	II期	随机平行对照	双盲	不限	2-18	儿童、青少年	无	有	复旦大学附属儿科医院	单中心			同意
CTR20200156	CTR20181638	马来酸噻吗洛尔凝胶治疗增生期浅表型婴幼儿血管瘤有效性和安全性的多中心随机双盲安慰剂对照Ⅱ期临床研究	2020-02-19	进行中（招募中）	化学药物	血管瘤	肿瘤	上海奥科达医药技术有限公司	II期	随机平行对照	双盲	不限	1月-5月	婴幼儿	无	有	上海交通大学医学院附属第九人民医院	跨省多中心	8	首都医科大学附属北京儿童医院、山西省儿童医院、苏州大学附属儿童医院、浙江大学医学院附属儿童医院、昆明市儿童医院、首都儿科研究所附属儿童医院、成都市妇女儿童中心医院	同意
CTR20200056	CTR20200054	匹多莫德口服溶液辅助治疗儿童反复呼吸道感染有效性和安全性的随机、双盲、安慰剂平行对照、多中心临床试验	2020-01-19	进行中（招募完成）	生物制品	呼吸道感染	呼吸系统	江苏吴中医药集团有限公司苏州制药厂	IV期	随机平行对照	双盲	不限	3-14	儿童、青少年	无	有	中国医科大学附属盛京医院	跨省多中心	14	江西省儿童医院、无锡市儿童医院、湖南省妇幼保健院、苏州大学附属儿童医院、上海交通大学医学院附属上海儿童医学中心、中山市博爱医院	同意
CTR20200041		评估在患有NHL和AL的儿童患者中，应用拉布立海（法舒克）预防和治疗高尿酸血症的有效性和安全性	2020-04-14	已完成	生物制品	高尿酸血症	内分泌、营养、代谢系统	赛诺菲（中国）投资有限公司	IV期	单臂	开放	不限	2-18	儿童、青少年	无	有	首都医科大学附属北京儿童医院	跨省多中心	10	上海交通大学医学院附属上海儿童医学中心、广州市妇女儿童医疗中心、华西妇产儿童医院、浙江大学医学院附属儿童医院、首都儿科研究所附属儿童医院	修改后同意
CTR20192696	CTR20171463	注射用阿奇霉素在社区获得性肺炎患者中的PK/PD及安全性研究	2020-01-08	进行中（招募中）	化学药物	肺炎	呼吸系统	长春海悦药业股份有限公司	I期	单臂	开放	不限	2-16	儿童、青少年	无	有	首都医科大学附属北京儿童医院	跨省多中心	4		修改后同意
CTR20192676		百蕊颗粒治疗小儿急性上呼吸道感染（风热证）的有效性及安全性的随机、双盲、平行对照、多中心临床试验	2020-03-04	进行中（招募中）	中药/天然药物	小儿急性上呼吸道感染（风热证）	呼吸系统	安徽九华华源药业有限公司	其他（补充注册）	随机平行对照	双盲	不限	2-12	儿童、青少年	无	有	北京中医药大学东直门医院	跨省多中心	18	首都医科大附属北京儿童医院、徐州市儿童医院、江西省儿童医院、深圳市儿童医院、郑州大学第三附属医院	同意
CTR20192361		盐酸右美托咪定鼻喷剂用于儿童术前镇静的研究	2019-11-22	已完成	化学药物	麻醉镇静	麻醉镇静	江苏恒瑞医药股份有限公司	I期	随机平行对照	双盲	不限	2-6	儿童	无	有	首都医科大学附属北京儿童医院	跨省多中心	9	浙江大学医学院附属儿童医院	修改后同意
CTR20192307		评估CAZ-AVI在住院并接受全身抗生素治疗疑似或确诊HAP/VAP的3个月至18岁以下儿童中的PK、安全性和耐受性的1期研究	2020-06-11	主动终止	化学药物	肺炎	呼吸系统	辉瑞投资有限公司	I期	单臂	开放	不限	3月-18岁	婴幼儿、儿童、青少年	无	有	首都医科大学附属北京儿童医院	境外多中心	48	无锡市儿童医院、成都市妇女儿童中心医院	修改后同意
CTR20192084		小儿豉翘清热糖浆治疗小儿风热感冒夹滞证评价有效性安全性随机、双盲双模拟、原剂型平行对照、多中心研究	2019-11-04	已完成	中药/天然药物	小儿风热感冒夹滞证	呼吸系统	济川药业集团有限公司	III期	随机平行对照	双盲	不限	1-13	婴幼儿、儿童、青少年	无	无	天津中医药大学第一附属医院	跨省多中心		萍乡市妇幼保健院、佛山市妇幼保健院	同意
CTR20191871		随机、双盲、平行、安慰剂对照盐酸可乐定缓释片治疗注意缺陷多动障碍（ADHD）患者疗效和安全性的临床试验	2019-11-18	已完成	化学药物	注意缺陷多动障碍（ADHD）	精神、行为或神经发育障碍	力品药业（厦门）有限公司	III期	随机平行对照	双盲	不限	6-17	儿童、青少年	无	有	上海市精神卫生中心	跨省多中心	7	浙江大学医学院附属儿童医院、山西省儿童医院、广州市妇女儿童医疗中心	修改后同意
CTR20191772	CTR20160410,CTR20160409,CTR20181922,CTR20191311,	评估SCT800在既往接受过因子VIII治疗的重型甲型血友病患者（＜12岁）中预防治疗的有效性、安全性和药代动力学研究	2019-09-04	已完成	生物制品	血友病	血液系统	神州细胞工程有限公司	III期	单臂	开放	男	0-12	新生儿、婴幼儿、儿童、青少年	无	有	中国医学科学院血液病医院	跨省多中心	15	浙江大学医学院附属儿童医院、山西省儿童医院、成都市妇女儿童中心医院、重庆医科大学附属儿童医院、贵州医科大学附属儿童医院、贵阳市妇幼保健院、首都医科大学附属北京儿童医院	同意
CTR20191766		一项匹多莫德用于儿童反复呼吸道感染 (RRI) 的随机、双盲、安慰剂对照临床试验	2019-11-04	已完成	化学药物	呼吸道感染	呼吸系统	普利化学工业公司	IV期	随机平行对照	双盲	不限	3-14	儿童、青少年	无	有	首都儿科研究所附属儿童医院	跨省多中心	16	上海市儿童医院、南京儿童医院、厦门市妇幼保健院、广东省妇幼保健院	同意
CTR20191617	CTR20132897	注射用重组尿酸氧化酶治疗和预防儿童高负荷肿瘤患者急性高尿酸血症耐受性及PK/PD探索试验	2019-09-17	已完成	生物制品	肿瘤患者急性高尿酸血症	内分泌、营养、代谢系统	杭州北斗生物技术有限公司	I期	单臂	开放	不限	1-12	婴幼儿、儿童、青少年	有	无	首都医科大学附属北京儿童医院	单中心		首都医科大学附属北京儿童医院	同意
CTR20191488		在经基因确诊且出现症状前的脊髓性肌萎缩婴儿中考察risdiplam治疗的开放性研究	2019-10-18	主动终止	化学药物	脊髓性肌萎缩症	神经系统	罗氏（中国）投资有限公司	II期	单臂	开放	不限	0-6周	新生儿、婴幼儿	有	有	复旦大学附属儿科医院	境外多中心	12		同意
CTR20191281	CTR20190260,CTR20190257	在儿童和青少年1型糖尿病患者中比较LY900014与赖脯胰岛素（优泌乐）双盲餐时以及开放性餐后给药的有效性和安全性研究	2019-07-15	已完成	生物制品	1型糖尿病	内分泌、营养、代谢系统	美国礼来亚洲公司上海代表处	III期	随机平行对照	双盲	不限	1-18	婴幼儿、儿童、青少年	无	无	复旦大学附属儿科医院	跨省多中心	10	山西省儿童医院、南京市儿童医院、无锡市儿童医院、郑州市儿童医院、江西省儿童医院、首都儿科研究所附属儿童医院	同意
CTR20191227	CTR20191178,CTR20190368	一项在1岁至不超过18岁幼年特发性关节炎（JIA）患者中评价Baricitinib的长期安全性和有效性的3期多中心研究	2020-01-08	进行中（招募完成）	化学药物	幼年特发性关节炎	骨骼肌肉关节系统	美国礼来亚洲公司上海代表处	III期	单臂	开放	不限	1-18	婴幼儿、儿童、青少年	无	有	首都医科大学附属北京儿童医院	境外多中心	89	重庆医科大学附属儿童医院、苏州大学附属儿童医院、南京市儿童医院、首都儿科研究所附属儿童医院	同意
CTR20190976	CTR20190892	特比澳在儿童或青少年的慢性ITP中安全性、有效性 和药代动力学的多中心、随机、 双盲、安慰剂对照研究	2019-08-26	已完成	生物制品	慢性原发性免疫性血小板减少症	血液系统	沈阳三生制药有限责任公司	III期	随机平行对照	双盲	不限	6-17	儿童、青少年	无	有	首都医科大学附属北京儿童医院	跨省多中心	10	山西省儿童医院、郑州大学附属儿童医院、首都儿科研究所附属儿童医院、浙江大学医学院附属儿童医院、苏州大学附属儿童医院	同意
CTR20190901	CTR20140394	Y型PEG化重组人生长激素注射液治疗儿童生长激素缺乏症的多中心、随机开放、阳性药对照的 Ⅱ/Ⅲ期合并临床试验	2019-07-24	进行中（招募完成）	生物制品	儿童生长障碍	内分泌、营养、代谢系统	厦门特宝生物工程股份有限公司	其他（Ⅱ/Ⅲ期合并临床试验）	随机平行对照	开放	不限	3-11	儿童	无	有	华中科技大学同济医学院附属同济医院	跨省多中心	23	江西省儿童医院、山西省儿童医院、上海市儿童医院、首都医科大学附属北京儿童医院、郑州市儿童医院、首都儿科研究所附属儿童医院、青岛市妇女儿童医院、武汉儿童医院、苏州大学附属儿童医院、华西妇产儿童医院、成都市妇女儿童中心医院、深圳市儿童医院	修改后同意
CTR20190892		特比澳在儿童或青少年的慢性ITP中安全性、有效性和药代动力学的多中心、随机、 双盲、安慰剂对照研究	2019-05-30	已完成	生物制品	慢性原发性免疫性血小板减少症	血液系统	沈阳三生制药有限责任公司	其他	单臂	开放	不限	6-17	儿童、青少年	无	有	首都医科大学附属北京儿童医院	跨省多中心	9	山西省儿童医院、郑州市儿童医院、首都儿科研究所附属儿童医院、浙江大学医学院附属儿童医院	同意
CTR20190626		晚期实体瘤或原发性中枢神经系统肿瘤儿童患者口服TRK抑制剂larotrectinib I/II期研究	2019-07-04	进行中（招募中）	化学药物	NTRK融合基因阳性实体肿瘤	肿瘤	拜耳医药保健有限公司	其他（I/II期）	单臂	开放	不限	0-18	新生儿、婴幼儿、儿童、青少年	无	有	中山大学肿瘤防治中心	境外多中心	33	首都医科大学附属北京儿童医院	同意
CTR20190604		九味熄风颗粒治疗儿童轻中度抽动障碍肾阴亏损、肝风内动证评价其有效性和安全性的临床试验研究	2019-11-20	已完成	中药/天然药物	儿童轻中度抽动障碍肾阴亏损、肝风内动证	神经系统	江苏康缘药业股份有限公司	III期	随机平行对照	双盲	不限	4-14	儿童、青少年	无	无	天津中医药大学第一附属医院	跨省多中心	13	无锡市儿童医院、苏州大学附属儿童医院	同意
CTR20190176		吸入用盐酸氨溴索溶液改善儿童下呼吸道感染黏痰症状的有效性和安全性的随机双盲平行对照多中心临床试验	2019-01-31	进行中（招募中）	化学药物	下呼吸道感染黏痰症状	呼吸系统	泰州锦鸿医药科技有限公司	III期	随机平行对照	双盲	不限	0.5-12	婴幼儿、儿童、青少年	无	有	温州医科大学附属育英儿童医院	跨省多中心	8	郑州市儿童医院	修改后同意
CTR20190136		硝呋莫司治疗儿童复发或难治性神经母细胞瘤患者的单臂、非随机化、开放、剂量递增、I期临床试验	2021-09-08	进行中（尚未招募）	化学药物	神经母细胞瘤	肿瘤	恒泰久康（天津）医药科技有限公司	I期	单臂	开放	不限	1-18	婴幼儿、儿童、青少年	无	有	首都医科大学附属北京儿童医院	跨省多中心	2		修改后同意
CTR20190135	CTR20131410,CTR20150073,CTR20161038,CTR20180738	舌下含服“黄花蒿粉滴剂”用于治疗儿童变应性鼻炎的临床疗效及安全性评价	2019-03-15	已完成	生物制品	变应性鼻炎	呼吸系统	浙江我武生物科技有限公司	III期	随机平行对照	双盲	不限	4-17	儿童、青少年	无	有	首都医科大学附属北京儿童医院	跨省多中心	7	首都儿科研究所附属儿童医院、山西省儿童医院	修改后同意
CTR20190004	CTR20160708	聚乙二醇重组人生长激素注射液治疗先天性卵巢发育不全（Turner）综合征的Ⅱ期临床试验扩展期研究方案	2019-01-30	进行中（招募中）	生物制品	儿童先天性卵巢发育不全（Turner）综合征	发育异常	长春金赛药业有限责任公司	II期	随机平行对照	开放	女	0-18	新生儿、婴幼儿、儿童、青少年	无	有	首都医科大学附属北京儿童医院	跨省多中心	8	上海市儿童医院、苏州大学附属儿童医院、复旦大学附属儿科医院	同意
CTR20182302	CTR20182301,CTR20182299	A型或B型血友病患者中进行常规预防性治疗以避免出血或降低出血频率	2019-06-14	已完成	化学药物	血友病	血液系统	北京法马苏提克咨询有限公司	III期	单臂	开放	男	12-18	青少年	有	有	首都医科大学附属北京儿童医院	境外多中心	54		同意
CTR20182300		小儿化积颗粒治疗3～6岁小儿积滞病乳食内积证评价其有效性和安全性的随机、双盲、平行对照、多中心临床研究	2021-09-08	进行中（招募中）	中药/天然药物	小儿积滞病	消化系统	海南葫芦娃药业集团股份有限公司	III期	随机平行对照	双盲	不限	3-6	儿童	无	有	天津中医药大学第一附属医院	跨省多中心	12	上海市儿童医院	同意
CTR20182065		TAK-935用作DEE患儿辅助治疗疗效、安全性和耐受性的一项Ⅱ期、多中心、随机、双盲、安慰剂对照研究	2019-01-09	已完成	化学药物	癫痫	神经系统	武田药品（中国）有限公司	II期	随机平行对照	双盲	不限	2-17	儿童、青少年	有	有	北京大学第一医院	境外多中心	42	首都医科大学附属北京儿童医院、复旦大学附属儿科医院、深圳市儿童医院	同意
CTR20181877		评价恩格列净及利格列汀治疗儿童和青少年2型糖尿病的有效性和安全性的双盲、随机、安慰剂对照、平行组试验	2018-11-08	主动终止	化学药物	2型糖尿病	内分泌、营养、代谢系统	勃林格殷格翰（中国）投资有限公司	III期	随机平行对照	双盲	不限	10-17	儿童、青少年	有	有	复旦大学附属儿科医院	境外多中心	98		同意
CTR20181597		一项在2型糖尿病儿童和青少年中评价卡格列净的疗效和安全性的随机、多中心、双盲、平行组、安慰剂对照研究	2018-09-13	进行中（招募完成）	化学药物	2型糖尿病	内分泌、营养、代谢系统	西安杨森制药有限公司	III期	随机平行对照	双盲	不限	10-17	儿童、青少年	有	有	华中科技大学同济医学院附属同济医院	境外多中心	71	首都儿科研究所附属儿童医院、郑州市儿童医院、江西省儿童医院、浙江大学医学院附属儿童医院	同意
CTR20181512	CTR20181502	托法替布在儿童和青少年中治疗有活动性系统症状的全身型幼年特发性关节炎的疗效安全性耐受性和药代动力学	2018-12-18	进行中（招募中）	化学药物	幼年特发性关节炎	骨骼肌肉关节系统	辉瑞制药有限公司	III期	随机平行对照	双盲	不限	2-18	儿童、青少年	有	有	首都医科大学附属北京儿童医院	境外多中心	93	首都儿科研究所附属儿童医院、复旦大学附属儿科医院、重庆医科大学附属儿童医院、苏州大学附属儿童医院、西安市儿童医院、浙江大学医学院附属儿童医院、成都市妇女儿童中心医院、广州市妇女儿童医疗中心	同意
CTR20181498	CTR20181492	托法替布在儿童和青少年中治疗有活动性系统症状的全身型幼年特发性关节炎的疗效安全性耐受性和药代动力学	2018-12-18	进行中（招募中）	化学药物	幼年特发性关节炎	骨骼肌肉关节系统	辉瑞制药有限公司	III期	随机平行对照	双盲	不限	2-18	儿童、青少年	有	有	首都医科大学附属北京儿童医院	境外多中心	93	首都儿科研究所附属儿童医院、复旦大学附属儿科医院、重庆医科大学附属儿童医院、苏州大学附属儿童医院、西安市儿童医院、浙江大学医学院附属儿童医院、成都市妇女儿童中心医院、广州市妇女儿童医疗中心	同意
CTR20181474	CTR20131676,CTR20131658,CTR20150051,CTR20170798	在因体循环的左心室收缩功能障碍导致心力衰竭的1月龄至 < 18岁儿童患者中，评估LCZ696安全性、耐受性、药代动力学和药效学的多中心、开放标签研究，及后续一项评估LCZ696相比依那普利的有效性和安全性的为期52周的随机、双盲、平行组、活性对照研究	2018-11-22	已完成	化学药物	儿童心力衰竭	循环系统	北京诺华制药有限公司	其他（II/III期）	随机平行对照	双盲	不限	1月-18	婴幼儿、儿童、青少年	有	有	广州市妇女儿童医疗中心	境外多中心	105	上海交通大学医学院附属上海儿童医学中心、广州市妇女儿童医疗中心、上海市儿童医院	同意
CTR20181312		一项评估糠酸氟替卡松/维兰特罗与糠酸氟替卡松吸入粉剂相比治疗哮喘有效性和安全性的随机双盲平行分层研究	2019-05-09	进行中（招募中）	化学药物	哮喘	呼吸系统	葛兰素史克（中国）投资有限公司	III期	随机平行对照	双盲	不限	5-17	儿童、青少年	无	有	首都医科大学附属北京儿童医院	境外多中心	164	山西省儿童医院	同意
CTR20180805	CTR20180800	重组人生长激素注射液（赛增）治疗特发性矮小的临床试验多中心、开放、无对照、观察性研究	2018-05-27	已完成	生物制品	特发性矮小	内分泌、营养、代谢系统	长春金赛药业有限责任公司	III期	单臂	开放	不限	5-11	儿童	无	有	浙江大学医学院附属儿童医院	跨省多中心	11	郑州市儿童医院、复旦大学附属儿科医院、山西省儿童医院、苏州大学附属儿童医院、南京市儿童医院、湖南省儿童医院	同意
CTR20180797	CTR20180606,CTR20180608	一项评估重组人生长激素注射液治疗 Prader-Willi 综合征的疗效和安全性的单臂、多中心的Ⅲ期临床试验	2018-05-28	已完成	生物制品	Prader-Willi 综合征	发育异常	长春金赛药业有限责任公司	III期	单臂	开放	不限	1月-5	婴幼儿、儿童	无	有	复旦大学附属儿科医院	跨省多中心	6	首都医科大学附属北京儿童医院、浙江大学医学院附属儿童医院	同意
CTR20180738	CTR20131410;CTR20150073;CTR20161038	舌下含服黄花蒿粉滴剂对儿童变应性鼻炎患者的耐受性研究	2018-06-07	已完成	生物制品	变应性鼻炎	呼吸系统	浙江我武生物科技有限公司	I期	随机平行对照	双盲	不限	4-17	儿童、青少年	无	有	首都医科大学附属北京儿童医院	单中心		首都医科大学附属北京儿童医院	修改后同意
CTR20180302		在中国儿童中验证Zingo的有效性及安全性的随机、双盲、安慰剂对照研究	2018-07-09	已完成	化学药物	麻醉镇静	麻醉镇静	兆科药业（合肥）有限公司	III期	随机平行对照	双盲	不限	3-12	儿童、青少年	无	有	上海交通大学医学院附属上海儿童医学中心	跨省多中心	7	山西省儿童医院、首都医科大学附属北京儿童医院、温州医科大学附属育英医院、浙江大学医学院附属儿童医院	修改后同意
CTR20180168	CTR20180142	阿立哌唑口服溶液治疗儿童和青少年孤独症患者的疗效和安全性的多中心随机双盲可变剂量安慰剂对照临床试验	2018-02-13	已完成	化学药物	孤独症	精神、行为或神经发育障碍	四川大冢制药有限公司	III期	随机平行对照	双盲	不限	6-17	儿童、青少年	无	有	北京大学第六医院	跨省多中心	13	山西省儿童医院、上海市儿童医院	修改后同意
CTR20180056		评估盐酸哌甲酯缓释胶囊注意缺陷多动障碍患者中的疗效和安全性的安慰剂对照、双盲、多中心研究	2018-05-21	已完成	化学药物	注意缺陷多动障碍	精神、行为或神经发育障碍	北京康茂峰科技有限公司	III期	随机平行对照	双盲	不限	6-18	儿童、青少年	无	有	首都医科大学附属北京安定医院	跨省多中心	19	山西省儿童医院、江西省儿童医院、湖南省儿童医院、广州市妇女儿童中心、首都儿科研究所附属儿童医院、温州医科大学附属育英儿童医院	修改后同意
CTR20171483		吸入用盐酸氨溴索溶液的有效性和安全性的随机、双盲、平行对照、多中心临床试验	2017-12-29	进行中（尚未招募）	化学药物	支气管疾病及肺部疾病	呼吸系统	万邦德制药集团股份有限公司	III期	随机平行对照	双盲	不限	0.5-12	婴幼儿、儿童、青少年	无	有	北京大学第三医院	跨省多中心	14	郑州市儿童医院	修改后同意
CTR20171450		吸入用盐酸氨溴索溶液改善儿童下呼吸道感染疾病粘痰症状的有效性和安全性随机、双盲、平行对照、多中心研究	2017-12-07	进行中（尚未招募）	化学药物	下呼吸道感染	呼吸系统	陕西合成药业有限公司	III期	随机平行对照	双盲	不限	0.5-16	婴幼儿、儿童、青少年	无	有	北京大学第三医院	跨省多中心	9	重庆医科大学附属儿童医院	修改后同意
CTR20171323		盐酸胍法辛缓释片治疗儿童及青少年ADHD有效性与安全性的随机双盲安慰剂平行对照多中心研究	2017-11-27	进行中（招募中）	化学药物	注意缺陷多动障碍(ADHD)	精神、行为或神经发育障碍	济南百诺医药科技开发有限公司	III期	随机平行对照	双盲	不限	6-17	儿童、青少年	无	无	北京大学第一医院	跨省多中心	12	重庆医科大学附属儿童医院、浙江大学医学院附属儿童医院、复旦大学附属儿科医院、江西省儿童医院、山西省儿童医院、首都儿研所附属儿童医院	同意
CTR20171111	CTR20140811,CTR20160666,CTR20160667,CTR20171103	乙二醇重组人生长激素注射液治疗小于胎龄儿矮小儿童	2017-12-01	进行中（招募完成）	生物制品	矮小儿童	内分泌、营养、代谢系统	长春金赛药业有限责任公司	II期	随机平行对照	开放	不限	3-18	儿童、青少年	无	有	华中科技大学同济医学院附属同济医院	跨省多中心	7	复旦大学附属儿科医院、江西省儿童医院、湖南省儿童医院、首都儿科研究所附属儿童医院	修改后同意
CTR20170873	CTR20160131;CTR20160634	评价小儿宣肺止咳糖浆治疗急性气管-支气管炎的有效性和安全性的随机、双盲、阳性药对照、多中心临床试验	2017-09-04	进行中（招募中）	中药/天然药物	急性气管-支气管炎风热犯肺证	呼吸系统	青岛海川创新生物天然药物研究中心	III期	随机平行对照	双盲	不限	1-14	婴幼儿、儿童、青少年	无	无	河南中医药大学第一附属医院	跨省多中心	11	武汉儿童医院	同意
CTR20170783		小儿蒿芩抗感颗粒II期临床研究	2017-11-20	进行中（招募中）	中药/天然药物	小儿上呼吸道感染	呼吸系统	苏州玉森新药开发有限公司	II期	随机平行对照	双盲	不限	3-6	儿童	无	无	天津中医药大学第一附属医院	跨省多中心	6	上海市儿童医院	同意
CTR20170602	CTR20170600	评价九味熄风颗粒治疗儿童抽动障碍的有效性和安全性的单臂、多中心Ⅳ期临床试验	2017-06-29	进行中（招募中）	中药/天然药物	儿童抽动障碍	神经系统	江苏康缘药业股份有限公司	IV期	单臂	开放	不限	4-17	儿童、青少年	无	无	天津中医药大学第一附属医院	跨省多中心	5	沈阳市儿童医院	同意
CTR20170476	CTR20170060	吸入用盐酸氨溴索溶液改善儿童下呼吸道疾病伴痰液粘稠的有效性安全性，随机、双盲、安慰剂对照、多中心研究	2017-08-04	进行中（招募完成）	化学药物	呼吸道疾病	呼吸系统	北京博全健医药科技有限公司	其他	随机平行对照	双盲	不限	0.5-18	婴幼儿、儿童、青少年	无	有	吉林大学第一医院	跨省多中心	15	湖南省妇幼保健院、无锡市儿童医院、南京市儿童医院	同意
CTR20170054	CTR20170053,CTR20170056,CTR20170057	一项多中心开放长期扩展研究评价拉考沙胺作为联合疗法用于治疗儿童部分性发作癫痫受试者的有效性和安全性	2018-05-07	进行中（招募完成）	化学药物	癫痫	神经系统	优时比贸易（上海）有限公司	III期	单臂	开放	不限	1月-17	婴幼儿、儿童、青少年	无	有	北京大学第一医院	境外多中心	168	重庆医科大学附属儿童医院、复旦大学附属儿科医院、浙江大学医学院附属儿童医院、江西省儿童医院、深圳市儿童医院、首都医科大学附属北京儿童医院、郑州市儿童医院	修改后同意
CTR20170043	CTR20130024;CTR20131638	评价聚乙二醇化重组人生长激素注射液安全性和有效性的随机、开放、多中心的Ⅱ、Ⅲ期临床合并研究	2017-11-23	进行中（招募完成）	生物制品	儿童生长缓慢	内分泌、营养、代谢系统	安徽安科生物工程（集团）股份有限公司	其他	随机平行对照	开放	不限	3-18	儿童、青少年	无	无	华中科技大学同济医学院附属同济医院	境外多中心	9	复旦大学附属儿科医院、首都儿科研究所附属儿童医院、首都医科大学附属北京儿童医院、山西省儿童医院、江西省儿童医院	不同意
CTR20161023		泰比培南酯颗粒治疗敏感菌引起的儿童社区获得性肺炎的有效性与安全性研究	2016-12-19	进行中（招募中）	化学药物	肺炎	呼吸系统	江苏柯菲平医药有限公司	III期	随机平行对照	单盲	不限	0.5-14	婴幼儿、儿童、青少年	无	有	温州医科大学附属育英儿童医院	跨省多中心	10	首都儿科研究所附属儿童医院、广州市妇女儿童医疗中心	修改后同意
CTR20160998		一项针对中国全身型幼年特发性关节炎患者评估托珠单抗有效性和安全性的IV期、多中心、单组、开放性研究	2017-09-14	进行中（招募完成）	生物制品	全身型幼年特发性关节炎	骨骼肌肉关节系统	罗氏（中国）投资有限公司	IV期	单臂	开放	不限	2-17	儿童、青少年	无	有	首都医科大学附属北京儿童医院	跨省多中心	10	首都儿科研究所附属儿童医院、重庆儿童医院、复旦大学附属儿科医院、浙江大学医学院附属儿童医院、上海交通大学医学院附属上海儿童医学中心、南京市儿童医院、温州医科大学附属育英儿童医院	同意
CTR20160951		一项验证吸入用盐酸氨溴索溶液改善下呼吸道感染黏痰症状的多中心、随机、双盲、安慰剂平行对照的临床研究	2016-12-24	进行中（尚未招募）	化学药物	下呼吸道感染	呼吸系统	北京澳合药物研究院有限公司	III期	随机平行对照	双盲	不限	0.5-12	婴幼儿、儿童、青少年	无	无	上海市儿童医院	跨省多中心	12	上海交通大学医学院附属上海儿童医学中心、首都儿科研究所附属儿童医院、广州市妇女儿童医疗中心、江西省儿童医院	同意
CTR20160916	CTR20160911,CTR20160913,CTR20160914,CTR20160915	多中心双盲随机安慰剂对照评价拉考沙胺作为联合疗法用于治疗1个月至4岁的部分性发作癫痫的有效性和安全性	2018-05-10	已完成	化学药物	癫痫	神经系统	优时比贸易（上海）有限公司	III期	随机平行对照	双盲	不限	1月-4	婴幼儿、儿童	无	有	北京大学第一医院	境外多中心	133	重庆医科大学附属儿童医院、复旦大学附属儿科医院、浙江大学医学院附属儿童医院、江西省儿童医院、深圳市儿童医院、首都医科大学附属北京儿童医院	修改后同意
CTR20160768	CTR20130569;CTR20140199;CTR20140804;CTR20140780;CTR20160017;CTR20150693	重组EC变态反应原用于18周岁以下人群结核菌感染鉴别及结核病临床辅助诊断有效性和安全性验证的III期临床研究	2016-11-21	已完成	生物制品	结核病	呼吸系统	安徽智飞龙科马生物制药有限公司	III期	随机平行对照	双盲	不限	0-17	新生儿、婴幼儿、儿童、青少年	无	无	上海市公共卫生临床中心	跨省多中心	4	首都医科大学附属北京儿童医院	同意
CTR20160720	CTR20160697	吸入用盐酸氨溴索溶液改善儿童下呼吸道感染疾病黏痰症状的有效性和安全性临床试验	2016-12-13	已完成	化学药物	呼吸系统疾病	呼吸系统	云南龙海天然植物药业有限公司	其他	随机平行对照	双盲	不限	0.5-17	婴幼儿、儿童、青少年	无	有	首都医科大学附属北京儿童医院	跨省多中心	8	山西省儿童医院、上海交通大学医学院附属上海儿童医学中心、江西省儿童医院、温州医学院附属育英儿童医院	同意
CTR20160707	CTR20160674	聚乙二醇重组人生长激素注射液治疗特发性矮小的II期临床试验扩展期研究	2018-08-21	进行中（招募中）	生物制品	儿童特发性矮小	内分泌、营养、代谢系统	长春金赛药业有限责任公司	II期	单臂	开放	不限	4-9	儿童	无	有	华中科技大学同济医学院附属同济医院	跨省多中心	12	复旦大学附属儿科医院、上海交通大学附属儿童医院、浙江大学医学院附属儿童医院、江西省儿童医院、湖南省儿童医院、首都医科大学附属北京儿童医院、苏州大学附属儿童医院、无锡市儿童医院	修改后同意
CTR20160667	CTR20140811,CTR20160666	聚乙二醇重组人生长激素注射液治疗小于胎龄儿矮小儿童Ⅱ期临床试验	2016-09-12	已完成	生物制品	矮小儿童	内分泌、营养、代谢系统	长春金赛药业有限责任公司	II期	随机平行对照	开放	不限	3-7	儿童	无	无	华中科技大学同济医学院附属同济医院	跨省多中心	9	首都儿科研究所附属儿童医院、山西省儿童医院、复旦大学附属儿科医院、江西省儿童医院、湖南省儿童医院	同意
CTR20160582		小儿黄龙颗粒治疗儿童注意缺陷多动障碍评价其安全性和有效性的单臂、多中心Ⅳ期临床研究	2016-11-02	进行中（招募中）	中药/天然药物	注意缺陷多动障碍	精神、行为或神经发育障碍	重庆希尔安药业有限公司	IV期	单臂	开放	不限	4-17	儿童、青少年	无	无	天津中医药大学第一附属医院	跨省多中心	54	浙江大学医学院附属儿童医院、广东省妇幼保健院、华西妇产儿童医院、武汉市儿童医院、沈阳市儿童医院、徐州市儿童医院、南京医科大学儿童医院、青岛市妇女儿童医院	修改后同意
CTR20160407		磷酸二甲啡烷糖浆治疗儿童呼吸道感染所致咳嗽的随机、双盲、安慰剂平行对照、多中心临床试验	2016-08-31	主动暂停	生物制品	儿童呼吸道感染	呼吸系统	济南百诺医药科技开发有限公司	III期	随机平行对照	双盲	不限	1-14	婴幼儿、儿童、青少年	无	无	上海交通大学医学院附属新华医院	跨省多中心	13	江西省儿童医院、温州医科大学附属育英儿童医院、深圳市儿童医院、上海交通大学医学院附属上海儿童医学中心、山西省儿童医院、浙江大学医学院附属儿童医院	修改后同意
CTR20160385		重组人生长激素注射液治疗小于胎龄儿矮小儿童Ⅲ期临床试验	2016-07-01	进行中（招募中）	生物制品	矮小儿童	内分泌、营养、代谢系统	长春金赛药业有限责任公司	III期	随机平行对照	开放	不限	2-7.5	儿童	无	无	华中科技大学同济医学院附属同济医院	跨省多中心	4	首都医科大学附属北京儿童医院、上海市儿童医院	修改后同意
CTR20160264	CTR20131734	在复发型多发性硬化症儿童患者中每日口服一次特立氟胺，评价其有效、安全、耐受性及药代动力学的研究	2016-05-13	进行中（招募完成）	化学药物	多发性硬化	神经系统	赛诺菲（中国）投资有限公司	III期	随机平行对照	双盲	不限	10-17	儿童、青少年	有	有	北京协和医院	境外多中心	50	首都医科大学附属北京儿童医院、复旦大学附属儿科医院、重庆医科大学附属儿童医院、华西妇产儿童医院	同意
CTR20150825	CTR20140316;CTR20132566	帕拉米韦氯化钠注射液治疗儿童流行性感冒的多中心、开放、单臂IV期临床研究	2016-02-16	进行中（招募中）	化学药物	流行性感冒	呼吸系统	广州南新制药有限公司	IV期	单臂	开放	不限	2-16	儿童、青少年	无	无	首都医科大学附属北京儿童医院	跨省多中心	4	深圳市儿童医院	同意
CTR20150784		评价利伐沙班相比于标准疗法在急性静脉血栓栓塞症患儿治疗中的有效性和安全性	2016-04-27	已完成	化学药物	静脉血栓栓塞症	循环系统	拜耳医药保健有限公司	III期	随机平行对照	开放	不限	0.5-17	婴幼儿、儿童、青少年	无	有	复旦大学附属儿科医院	境外多中心	132	重庆医科大学附属儿童医院、浙江大学医学院附属儿童医院、上海儿童医学中心、上海市儿童医院	同意
CTR20150700	CTR20132269	小儿止泻凝胶膏治疗小儿轮状病毒性腹泻寒湿证评价其有效安全性的随机双盲平行对照剂量探索多中心研究	2015-11-09	进行中（尚未招募）	中药/天然药物	病毒性腹泻	消化系统	甘肃独一味生物制药股份有限公司	II期	随机平行对照	双盲	不限	0.5-3	婴幼儿、儿童	无	无	天津中医药大学第一附属医院	跨省多中心	5	深圳市儿童医院	同意
CTR20150606		评估普瑞巴林作为小儿部分性癫痫发作辅助疗法的疗效和安全性的双盲、安慰剂对照、平行组、多中心研究	2016-12-09	进行中（招募中）	化学药物	癫痫	神经系统	辉瑞制药有限公司	III期	随机平行对照	双盲	不限	1月-4	婴幼儿、儿童	无	有	吉林大学第一医院	境外多中心	102	首都医科大学附属北京儿童医院	同意
CTR20150455		在先前未治疗过的儿科血友病A患者中应用turoctocog alfa预防和治疗出血的安全性和有效性	2015-07-21	进行中（招募完成）	生物制品	血友病A	血液系统	诺和诺德（中国）制药有限公司	III期	单臂	开放	男	0-6	新生儿、婴幼儿、儿童	无	有	首都医科大学附属北京儿童医院	境外多中心	40	浙江大学医学院附属儿童医院、重庆医科大学附属儿童医院	同意
CTR20150360		一项随机、双盲、安慰剂对照、多中心研究评价本品55μg和110μg每日1次治疗儿童变应性鼻炎的疗效和安全性	2016-01-08	已完成	化学药物	过敏性鼻炎	呼吸系统	葛兰素史克（中国）投资有限公司	IV期	随机平行对照	双盲	不限	2-12	儿童、青少年	无	有	首都医科大学附属北京儿童医院	跨省多中心	16	上海市儿童医院、上海交通大学附属儿童医学中心、重庆医科大学附属儿童医院、山西省儿童医院、温州医科大学附属育英儿童医院、湖南省儿童医院、深圳市儿童医院、浙江大学医学院附属儿童医院	同意
CTR20150202		盐酸右哌甲酯缓释胶囊治疗注意缺陷多动障碍的有效性和安全性随机、双盲、安慰剂平行对照、多中心临床研究	2015-04-02	已完成	化学药物	注意缺陷多动障碍	精神、行为或神经发育障碍	河南中帅医药科技股份有限公司	III期	随机平行对照	双盲	不限	6-17	儿童、青少年	无	有	首都医科大学附属北京安定医院	跨省多中心	13	首都医科大学附属北京儿童医院、首都儿科研究所附属儿童医院、上海市儿童医院、广州市妇女儿童医疗中心、江西省儿童医院、山西省儿童医院、深圳市儿童医院	同意
CTR20140846	CTR20140845	氯法拉滨注射液治疗复发 难治急性淋巴细胞白血病人体药代动力学试验	2014-12-25	主动暂停	化学药物	白血病，淋巴细胞	肿瘤	南京臣功制药有限公司	其他	单臂	开放	不限	8-18	儿童、青少年	无	无	首都医科大学附属北京儿童医院	跨省多中心	4	首都儿科研究所附属儿童医院、浙江大学医学院附属儿童医院	同意
CTR20140706	CTR20140371;CTR20140373;CTR20140372	验证枸橼酸咖啡因注射液治疗中国早产新生儿原发性呼吸暂停的有效性和安全性的开放性临床试验	2014-10-22	已完成	化学药物	早产儿呼吸暂停	发育异常	杭州泰格医药科技股份有限公司	IV期	单臂	开放	不限	早产儿	早产儿	无	有	浙江大学医学院附属儿童医院	跨省多中心	20	浙江大学医学院附属妇产科医院、首都医科大学附属北京儿童医院、华西妇产儿童医院、山西省儿童医院、复旦大学附属儿科医院、上海市儿童医院、上海交通大学医学院附属上海儿童医学中心、温州医学院附属育英医院、湖南省儿童医院、首都医科大学附属北京妇产医院	修改后同意
CTR20140079		比较甘精胰岛素与NPH胰岛素治疗6岁至18岁以下T1DM儿童的24周随机、开放、平行组、多中心研究	2014-05-08	已完成	生物制品	1型糖尿病（T1DM）	内分泌、营养、代谢系统	赛诺菲安万特（中国）投资有限公司	III期	随机平行对照	开放	不限	6-17	儿童、青少年	无	有	首都医科大学附属北京儿童医院	跨省多中心	9	浙江大学医学院附属儿童医院、首都儿科研究所、上海市儿童医院、山西省儿童医院	同意
CTR20132538	CTR20130234	以安慰剂为对照，验证磷酸二甲啡烷颗粒治疗咳嗽有效性和安全性中央随机、双盲、平行对照、多中心临床试验	2014-07-31	已完成	化学药物	上呼吸道炎症	呼吸系统	济南百诺医药科技开发有限公司	III期	随机平行对照	双盲	不限	0.5-14	婴幼儿、儿童、青少年	无	无	上海交通大学医学院附属新华医院	跨省多中心	10	广州市妇女儿童医疗中心、复旦大学附属儿科医院	修改后同意
CTR20132350		评价猪肺表面活性物质混悬液治疗新生儿呼吸窘迫综合症有效性和安全性的随机、单盲、阳性对照、平行临床试验	2014-01-22	进行中（招募中）	化学药物	新生儿呼吸窘迫综合症	呼吸系统	三九集团湛江开发区双林药业有限公司	其他	随机平行对照	单盲	不限	新生儿	新生儿	无	无	复旦大学附属儿科医院	跨省多中心	6	浙江大学医学院附属妇产科医院	同意
CTR20132216	CTR20132112	治疗抽动障碍的开放性、单组、多中心临床试验	2015-06-05	进行中（招募完成）	化学药物	Tourette 综合征	神经系统	山西瑞福莱药业有限公司	IV期	随机平行对照	开放	不限	6-18	儿童、青少年	无	无	上海市精神卫生中心	跨省多中心	35	首都医科大学附属北京儿童医院、首都儿科研究所附属儿童医院、成都市妇女儿童中心医院、郑州市儿童医院、山西省儿童医院、福州市儿童医院、华西妇产儿童医院、河北省儿童医院、沈阳儿童医院、重庆医科大学附属儿童医院、浙江大学医学院附属儿童医院、广州市妇女儿童医疗中心、苏州大学附属儿童医院、温州医科大学附属育英医院、广东省妇幼保健院	同意
CTR20131571		舌下含服“尘螨合剂”治疗儿童过敏性哮喘的初步临床有效性及安全性II期临床试验	2016-11-07	进行中（招募完成）	生物制品	过敏性哮喘	呼吸系统	浙江我武生物科技有限公司	II期	随机平行对照	双盲	不限	4-17	儿童、青少年	无	无	首都医科大学附属北京儿童医院	跨省多中心	3		同意
CTR20131155	CTR20131132	静脉补充小儿多种维生素注射液（13）和注射用小儿多种维生素（13）的安全性和疗效研究	2013-11-05	进行中（招募中）	生物制品	维生素营养药	内分泌、营养、代谢系统	北京京卫信康医药科技发展有限公司	其他	随机平行对照	单盲	不限	0-11	新生儿、婴幼儿、儿童	无	无	上海交通大学医学院附属新华医院	跨省多中心	5	浙江大学医学院附属儿童医院、上海市儿童医院、上海交通大学医学院附属上海儿童医学中心、广州市妇女儿童医疗中心	无
CTR20130777		重组人生长激素注射液治疗小于胎龄儿（SGA）矮小儿童Ⅱ期临床研究	2014-12-02	已完成	生物制品	矮小儿童	内分泌、营养、代谢系统	长春金赛药业有限责任公司	II期	随机平行对照	单盲	不限	2-7	儿童	无	无	华中科技大学同济医学院附属同济医院	跨省多中心	5	首都医科大学附属北京儿童医院、上海市儿童医院、浙江大学医学院附属儿童医院	修改后同意
CTR20130557		吸入用盐酸氨溴索溶液改善下呼吸道感染疾病黏痰症状的有效性和安全性的临床试验	2013-10-12	进行中（招募中）	化学药物	呼吸系统疾病	呼吸系统	北京韩美药品有限公司	III期	随机平行对照	双盲	不限	6-12	儿童、青少年	无	无	首都医科大学附属北京儿童医院	跨省多中心	9	上海市儿童医院、重庆医科大学附属儿童医院、山西省儿童医院、郑州大学第三附属医院	无
CTR20130546		精氨酸布洛芬颗粒用于儿童流感或普通感冒引起发热的随机、双盲双模拟、平行对照的多中心临床研究	2015-04-09	进行中（尚未招募）	化学药物	发热	呼吸系统	海南赞邦制药有限公司	III期	随机平行对照	双盲	不限	6-12	儿童、青少年	无	有	首都医科大学附属北京儿童医院	跨省多中心	8	上海交通大学附属儿童医学中心、上海市儿童医院	同意
CTR20130283		评价注射用重组人生长激素治疗特发性矮小的安全性和有效性的随机、开放、空白对照、多中心临床试验	2018-04-10	已完成	生物制品	特发性矮小症(ISS)	内分泌、营养、代谢系统	安徽安科生物工程（集团）股份有限公司	III期	随机平行对照	开放	不限	3-18	儿童、青少年	无	无	上海交通大学医学院附属新华医院	跨省多中心	4	江西省儿童医院、郑州市儿童医院	修改后同意
CTR20130246		注射用重组人生长激素治疗生长激素缺乏所致生长缓慢的随机、单盲、多中心、阳性药平行对照的临床研究	2014-05-15	已完成	生物制品	儿童生长缓慢	内分泌、营养、代谢系统	上海联合赛尔生物工程有限公司	III期	随机平行对照	单盲	不限	3-18	儿童、青少年	无	无	华中科技大学同济医学院附属同济医院	跨省多中心	8	首都医科大学附属北京儿童医院、首都儿科研究所附属儿科医院、山西医科大学附属儿童医院、上海交通大学附属上海市儿童医院、浙江大学医学院附属儿童医院、复旦大学附属儿科医院	同意
CTR20130108	CTR20130107	为期1年的观察性（登记）研究，观察2至小于6岁患β地中海贫血且有输血性铁过载儿童，经恩瑞格治疗的情况	2014-05-04	已完成	化学药物	地中海贫血	血液系统	北京诺华制药有限公司	IV期	单臂	开放	不限	2-6	儿童	无	无	南方医科大学南方医院	跨省多中心	5	桂林市妇女儿童医院	同意
CTR20130013		多中心、随机、盲法、阳性药平行对照临床试验评价依地酸铁钠口服溶液治疗儿童缺铁性贫血的有效性及安全性	2014-05-08	进行中（招募中）	化学药物	缺铁性贫血	血液系统	四川百利药业有限责任公司	II期	随机平行对照	双盲	不限	0.5-12	婴幼儿、儿童、青少年	无	无	首都医科大学附属北京儿童医院	跨省多中心	10		同意

## Sheet: clinicaltrails
Sponsor	中心类型	Collaborators	Study Start	Brief Title	Study Phase	Study Design	Masking	Condition	Status	Ages	Sex	DMC
Children's Hospital of Fudan University			2020-09-02	Chinese Medicine Periodic Therapy for Dysfunctional Uterine Bleeding During Adolescence With Yin Deficiency and Blood Heat Syndrome	phase 2	随机平行对照	双盲	Dysfunctional Uterine Bleeding	completed	10-18	female	no
Children's Hospital of Fudan University			2019-08-15	Clinical Trial of Rapid Progressive Central Precocious Puberty With Integrative Chinese and Western Medicine	phase4	随机平行对照	开放	Idiopathic Precocious Puberty	recruiting	5-8	female	yes
Shanghai Children's Medical Center			2020-07-01	Sirolimus in the Treatment for Infantile Hepatic Hemangioendothelioma(IEEH)	phase4	单臂	开放	Hemangioendothelioma of Liver	not yet recruiting	1月-3	all	yes
Children's Hospital of Fudan University		Weihai Rensheng Pharmacy	2014-10-01	Effect of Xiaoer Jiebiao Oral Liquid on Hand-foot-mouth Disease	phase4	随机平行对照	单盲	Handfoot-mouth Disease	completed	1-5	all	未说明
Children's Hospital of Fudan University			2022-10-10	Combined Immunosuppression for Pediatric Crohn's Disease	phase4	随机平行对照	单盲	Crohn Disease	recruiting	6-18	all	未说明
Guangzhou Women and Children's Medical Center			2019-08-10	ED50 and ED95 of Intranasal Dexmedetomidine in Pediatric Patients Undergoing Transthoracic Echocardiography Study	phase4	随机平行对照	三盲	麻醉镇静	completed	1月-2	all	yes
Nanjing Children's Hospital			2015-08-01	The Research of Standard Diagnosis and Treatment for HSPN With Mild Proteinuria in Children	phase 2	随机平行对照	单盲	Henoch-Schoenlein Purpura Nephritis	unknown	2-16	all	no
Henan University of Traditional Chinese Medicine		Peking University First Hospital Children's Hospital of Fudan University Shanghai Children's Hospital Chengdu University of Traditional Chinese Medicine Affiliated Hospital of Yunnan University of Traditional Chinese Medicine	2014-09-01	Study on Children Henoch-Schönlein Purpura Nephritis With TCM Multistep Treatment	phase 1	随机平行对照	开放	Henoch-Schönlein Purpura Nephritis	unknown	2-18	all	yes
Children's Hospital of Fudan University			2019-05-01	Safety and Efficacy of Low-dose Sirolimus to Kaposiform Hemangioendothelioma	phase4	随机平行对照	开放	Hemangioma	completed	12-18	all	no
Children's Hospital of Fudan University			2022-03-22	Atorvastatin Therapy on Xanthoma in Alagille Syndrome	phase4	单臂	开放	Alagille Syndrome	recruiting	0-17	all	no
