# Supplementary material for: Discussion of the classification of pediatric drug clinical trials in children's hospitals in China
Source: Front Med (Lausanne). 2024 Jul 1;11:1409270. doi: 10.3389/fmed.2024.1409270 (PMC11246851; doi:10.3389/fmed.2024.1409270)
Supplement: Supplementary file 2 [file Data_Sheet_2.xlsx]

## Sheet: Supplementary Material
	ChiCTR Trial phase	number	CDE Trial phase													Chi CTR
	Phase II	5	Phase I	10				Chi CTR	Information platform							Chemicals	Biological product	Chinese medicine/natural medicine								Phase I	Phase II	Phase III	Phase IV	Postmarketing drug	Exploratory trials/pretrials	Clinical trials of new therapeutic techniques	Other			Chi CTR	Information platform
	Phase I	8	Other	21			Chemicals	194	85					Adolescents		106	32	29						Adolescents		5	5	8	14	76	32	6	21		Single center trial	182	4
	Phase III	10	Phase IV	21			Biological product	59	61					Children		167	53	40						Children		7	5	8	15	117	59	12	37		Domestic multi-center trial	111	120
	Phase IV	16	Phase II	28			Chinese medicine/Natrual medicine	46	14					infants		113	37	22						infants		7	3	7	9	69	37	11	29		International Multi-center Clinical Trial	6	36
	Clinical trials of new therapeutic techniques	19	Phase III	80										Full-term newborns		68	22	8						Full-term newborns		3	2	3	6	39	20	7	17
	Other	46												Premature newborns		6	0	0						Premature newborns		1	1	0	2	1	0	0	2
	Exploratory trials/pretrials	66
	Postmarketing drug	129
																		information platform
																		Chemicals	Biological product	Chinese medicine/natural medicine
																Adolescents		61	41	8
																Children		72	58	14						Phase I	Phase II	Phase III	Phase IV	Other
																infants		40	22	3				Adolescents		9	12	56	17	16
																Full-term newborns		13	12	0				Children		10	25	71	20	18
																Premature newborns		6	0	0				infants		5	11	33	3	13
																								Full-term newborns		1	3	13	2	6
																								Premature newborns		0	0	1	1	0
	ChiCTR	Information platform
2008	1
2009
2010	2
2011	2
2012	5
2013	10	2
2014	11	9
2015	6	5
2016	9	14
2017	14	10
2018	20	15
2019	30	18
2020	55	23
2021	71	33
2022	63	31
